# Supplementary material for: Functional canonical RNAi in mice expressing a truncated Dicer isoform and long dsRNA
Source: EMBO Rep. 2024 May 20;25(7):9. doi: 10.1038/s44319-024-00148-z (PMC11239679; doi:10.1038/s44319-024-00148-z)
Supplement: Supplementary file 1 — Table EV1 [file 44319_2024_148_MOESM1_ESM.xlsx]

## Sheet: Table EV1
Table EV1 - Primers used in the study
Name	5’ – 3’ sequence	note
mCherry_Fwd	GAGGACTACACCATCGTGGAACAG	genotyping mCherry-Mos transgene
Mos.rev1	CGTGGTAAGTGGCTTTATACACC	genotyping mCherry-Mos transgene
EGFP.Fwd.seq	GACCACTACCAGCAGAACACCC	genotyping MosIR transgene
Mos1071.Fwd	CAACGTGACTCTACACCAAGTC	genotyping MosIR transgene
mPKR_i1_Fwd	GCCTTGTTTTGACCATAAATGCCG	genotyping Pkr (Eif2ak2) wild type and knock-out
mPKR_E2_gen_Rev	TGGCTACTCCGTGCATCTGG	genotyping Pkr (Eif2ak2) wild type
mPKR_E6_Rev1	GTGACAACGCTAGAGGATGTTCCG	genotyping Pkr (Eif2ak2) knock-out
mDcr_i1_Fwd2	GATATAACCAGCTCAAGTGTTTGC	genotyping DicerΔHEL1 (nested PCR, 1st round)
mDcr_int7_R2	GAGCAAAAAGTTCATCAGGAACC	genotyping DicerΔHEL1 (nested PCR, 1st round)/ DicerSOM
mDcr_i1_Fwd_seq	GCCTGGTTGGGTATAGACTGCTTG	genotyping DicerΔHEL1 (nested PCR, 2nd round)
mDcr_int7_Rev3	CAGAGGGCTAGAGCATACAAACAC	genotyping DicerΔHEL1 (nested PCR, 2nd round)
mDcr_E6_fwd	CCCTCGAATTTTGGGACTAACTGC	genotyping DicerSOM
pCAG_Fwd3a	GGCTCTGACTGACCGCGTTAC	qPCR mCherry-Mos and MosIR
mCherry.2 rev	CCCTTGGTCACCTTCAGCTTG	qPCR mCherry-Mos
EGFP_Rev_seq	GCTGAACTTGTGGCCGTTTACG	qPCR MosIR
mHGPRT.1_457_Fwd	GCTACTGTAATGATCAGTCAACGG	qPCR
mHGPRT.1_670_Rev	CTGTATCCAACACTTCGAGAGGTC	qPCR
mB2MG.1_342_Fwd	GCAGAGTTAAGCATGCCAGTATGG	qPCR
mB2MG.1_514_Rev	CATTGCTATTTCTTTCTGCGTGC	qPCR
mALAS.1_1274_Fwd	CACTGGAAGAGCTGTGTGACGTG	qPCR
mALAS.1_1463_Rev	CTGGCAATGTATCCTCCAACACAG	qPCR
