# Supplementary material for: Functional canonical RNAi in mice expressing a truncated Dicer isoform and long dsRNA
Source: EMBO Rep. 2024 May 20;25(7):9. doi: 10.1038/s44319-024-00148-z (PMC11239679; doi:10.1038/s44319-024-00148-z)
Supplement: Supplementary file 3 — Source data Fig. 1 [file 44319_2024_148_MOESM3_ESM.zip › Figure 1/Source Data Figure 1.xlsx]

## Sheet: Figure 1C
pure C57Bl/6NCrl background
		21.4.2023	28.4.2023	5.5.2023	12.5.2023	19.5.2023					21.4.2023	28.4.2023	5.5.2023	12.5.2023	19.5.2023
		24.3.2023	31.3.2023	7.4.2023	14.4.2023	21.4.2023	28.4.2023				24.3.2023	31.3.2023	7.4.2023	14.4.2023	21.4.2023	28.4.2023
Males		6	7	8	9	10	11		Females		6	7	8	9	10	11
28S-U0765	wt	18.4	18.5	21.8	22.5	23.4	24.4		28S-U0771	wt	19.5	20	20.6	22.3	21.7	22.4
28S-U0768	wt	21.2	20.9	24.1	24.4	25	26.6		28S-U0782	wt	16.2	17.5	17.9	18.9	20.3	20.7
28S-U0780	wt	20.4	20.7	21.6	22.2	23.2	23.4		28S-U0783	wt	16.4	18.7	19.6	20.1	21.4	21.7
28S-U0786	wt	19.5	21.6	19.2	23	23.8	24.5		28S-U0784	wt	17.6	19.4	20.3	20.4	21.6	21.7
28S-U0787	wt	22.5	24.7	25.3	26.4	26.3	27.4		28S-U0793	wt	16.8	17.6	19.9	18.3	20.6	21.5
28S-U3063	wt	24.8	27.5	28.9	29.4	30.6			28S-U3118	wt	16.6	17.6	18.5	20	20.4
28S-U3115	wt	20	22.1	23.4	24.9	25			28S-U3119	wt	17.1	17.5	19.4	19.7	20.4
28S-U3148	wt	20.8	22.2	23.3	24.1	24.4			28S-U3120	wt	18.6	20	21.5	22	21.4
28S-U3149	wt	23.9	24.9	26.2	27.2	27.5			28S-U3121	wt	20.2	20.2	21.7	22.1	21.8
28S-U3158	wt	23.8	25.3	25.7	26.8	27.7			28S-U3151	wt	18.7	19.3	20.7	21.1	21.6
28S-U3162	wt	18.1	22.3	24.3	25.3	26.1			28S-U3153	wt	20.2	20.6	22.1	23.4	20.9
28S-U3164	wt	21.3	24.1	25	25.9	26.5			28S-U3159	wt	18.1	19.1	20.3	21.5	22
									28S-U3168	wt	16.3	17.1	18.7	17.9	20.1
28S-U0749	dHEL1/+	15.9	15.9	17.2	17.6	18.4	20		28S-U0760	dHEL1/+	13.6	14	14.5	15.8	17.5	17.3
28S-U0759	dHEL1/+	13.5	14.9	16.9	18.4	18.9	20.6		28S-U0761	dHEL1/+	16.5	18.1	16.6	20	20.1	20.5
28S-U0766	dHEL1/+	20.3	19.8	22.7	22.6	23.9	24.9		28S-U0762	dHEL1/+	16.3	17.2	15.7	19	20	20.5
28S-U0767	dHEL1/+	20.7	20.5	23.1	23.4	24.2	25.1		28S-U0763	dHEL1/+	14	14.8	15	16.6	17.3	17.2
28S-U0769	dHEL1/+	21.4	22.3	23.4	23.4	24.7	24.4		28S-U0764	dHEL1/+	14.1	15.1	14.7	17.5	18.1	18.9
28S-U3062	dHEL1/+	19.5	21.4	22.9	23.2	23.9	24.1		28S-U3122	dHEL1/+	15.1	16.4	17.3	17.9	19.6
28S-U3116	dHEL1/+	19.3	20.6	21.3	22	21.9	22.8		28S-U3123	dHEL1/+	15.2	15.7	17	17.4	17.9
28S-U3117	dHEL1/+	22.6	22.8	23.7	24	24.5	25.2		28S-U3124	dHEL1/+	14.7	15.8	16.4	16.9	17.8
28S-U3150	dHEL1/+	13	15.4	17.3	19.2	19.7			28S-U3152	dHEL1/+	18.8	18.8	20.3	21.5	19.1
28S-U3161	dHEL1/+	15.1	17.4	18	19.4	19.6			28S-U3160	dHEL1/+	16	18.6	19.5	20.4	20.9
28S-U3163	dHEL1/+	16.6	19.1	19.3	20.2	20.4			28S-U3165	dHEL1/+	15.5	16.9	17.3	16.6	18.2
									28S-U3166	dHEL1/+	12	12.6	14	13.6	15.2
									28S-U3167	dHEL1/+	16.8	15	16.1	16.1	17.5
									28S-U3169	dHEL1/+	16.2	18.1	18	18.6	19.1
wt/wt males	Mean	21.225	22.9	24.0667	25.175	25.7917	25.26		wt/wt females	Mean	17.8692	18.8154	20.0923	20.5923	21.0923	21.6
	SD	2.15918	2.46761	2.50394	2.11494	2.13476	1.66973			SD	1.46138	1.2226	1.26982	1.65653	0.661389	0.608276
ΔHEL1/wt males	Mean	17.9909	19.1	20.5273	21.2182	21.8273	23.3875		ΔHEL1/wt females	Mean	15.3429	16.2214	16.6	17.7071	18.45	18.88
	SD	3.30559	2.79964	2.80039	2.30557	2.47915	2.05735			SD	1.65423	1.84148	1.83219	2.07048	1.46484	1.62542
	T-Test	0.0136397	0.00257926	0.00462275	0.000355716	0.00057362	0.102581			T-Test	0.000287956	0.000246819	6.50664e-06	0.000496227	8.20178e-06	0.0166571
