# Supplementary material for: Functional canonical RNAi in mice expressing a truncated Dicer isoform and long dsRNA
Source: EMBO Rep. 2024 May 20;25(7):9. doi: 10.1038/s44319-024-00148-z (PMC11239679; doi:10.1038/s44319-024-00148-z)
Supplement: Supplementary file 4 — Source data Fig. 3 [file 44319_2024_148_MOESM4_ESM.zip]

Archive with 2 entries (1 files):
- Figure 3/
- Figure 3/Source Data Figure 3.xlsx
