# Supplementary material for: Functional canonical RNAi in mice expressing a truncated Dicer isoform and long dsRNA
Source: EMBO Rep. 2024 May 20;25(7):9. doi: 10.1038/s44319-024-00148-z (PMC11239679; doi:10.1038/s44319-024-00148-z)
Supplement: Supplementary file 4 — Source data Fig. 3 [file 44319_2024_148_MOESM4_ESM.zip › Figure 3/Source Data Figure 3.xlsx]

## Sheet: Figure 3A
normalized to 18-32 nt	18	19	20	21	22	23	24	25
s_RS10_Mos_r1.SE	20.3293	21.5614	71.4607	137.377	177.42	38.8106	4.31229	2.46416
s_RS10_Mos_r2.SE	18.8954	38.7357	85.9743	188.01	193.206	40.6252	6.14102	2.36193
s_RS10_Mos_r3.SE	15.745	30.1293	75.8091	156.283	171.64	35.572	4.27641	2.91574
s_RS7_Mos_r1.SE	7.28881	4.37329	16.0354	25.5108	24.0531	8.01769	3.64441	1.45776
s_RS7_Mos_r2.SE	3.13755	8.96443	17.0324	22.4111	27.3415	6.2751	4.03399	1.79289
s_RS7_Mos_r3.SE	6.90177	4.24724	17.5199	29.1998	28.6689	11.6799	1.59272	1.06181
s_RSP_Mos_r1.SE	130.586	368.612	1133.61	2670.92	3243.2	642.453	75.769	12.1815
s_RSP_Mos_r2.SE	134.205	369.384	1140.11	2816.39	3265.66	619.261	65.8245	10.8642
s_RSP_Mos_r3.SE	167.198	457.941	1203.33	2822.6	2781.42	548.541	53.5363	4.94181
AVG	18	19	20	21	22	23	24	25
Dicer dHEL1/dHEL1&Pkr-/-	143.996	398.646	1159.02	2769.97	3096.76	603.418	65.0432	9.32918
wild type	5.77604	5.86165	16.8626	25.7072	26.6878	8.65757	3.09037	1.43749
Dicer dHEL1/dHEL1	18.3233	30.1421	77.7481	160.557	180.755	38.3359	4.90991	2.58061
STDEV
Dicer dHEL1/dHEL1&Pkr-/-	20.1746	51.3529	38.5158	85.8382	273.326	48.9191	11.1369	3.85624
wild type	2.29318	2.68782	0.756682	3.39862	2.37632	2.75864	1.31155	0.365959
Dicer dHEL1/dHEL1	2.34514	8.58713	7.44851	25.5854	11.1633	2.55983	1.06633	0.294695

## Sheet: Figure 3B
	MosIR	Elav2IR	Lin28IR		SD	MosIR	Elav2IR	Lin28IR
wt/wt	0.810434	0.826733	1			0.366143	0.420066	0.514526
dHEL1/dHEL1	0.793114	0.911382	1			0.274195	0.302862	0.348893
dHEL1/dHEL1&Pkr-/-	0.387842	1.16643	1			0.0391298	0.120996	0.123545
		wt/wt		dHEL1/dHEL1		dHEL1/dHEL1 Pkr-/-
		Ratio	SD	Ratio	SD	Ratio	SD
Mos IR	MosMos	1	0.286342	1	0.194745	1	0.0582928
	MosIR	0.680273	0.182209	0.474577	0.11494	0.269556	0.0136048
	Elav2IR	0.693954	0.246134	0.545345	0.121414	0.810683	0.0453449
	Lin28IR	0.839393	0.305392	0.598371	0.147621	0.695015	0.0607162
Lin28 IR	MosMos	1	0.195905	1	0.161622	1	0.0629016
	MosIR	0.126189	0.0211095	0.521141	0.0764262	1.22222	0.070909
	Elav2IR	0.133187	0.0317896	0.522666	0.0727608	1.22317	0.0890484
	Lin28IR	0.2284	0.0548302	0.447271	0.0882254	0.202531	0.0132741
Elavl2 IR	MosMos	1	0.110556	1	0.185951	1	0.0534196
	MosIR	0.132681	0.0128489	0.610083	0.0972747	0.970854	0.0411337
	Elav2IR	0.154501	0.0242692	0.472357	0.0873604	0.163922	0.00825797
	Lin28IR	0.259362	0.0233041	0.718705	0.117793	0.941364	0.0435601
RNAi activity normalized to Lin28IR: mMos reporter
		wt/wt		dHEL1/dHEL1		dHEL1/dHEL1 Pkr-/-
		Ratio	SD	Ratio	SD	Ratio	SD
	MosIR	0.810434	0.366143	0.793114	0.274195	0.387842	0.0391298
	Elav2IR	0.826733	0.420066	0.911382	0.302862	1.16643	0.120996
	Lin28IR	1	0.514526	1	0.348893	1	0.123545
WT		161031		161107		Average
		RLnorm	SD	RLnorm	SD	Ratio	SD
Mos IR	MosMos	1	0.511083	1	0.258382	1	0.286342
	MosIR	0.650715	0.304734	0.709831	0.199845	0.680273	0.182209
	Elav2IR	0.73032	0.454161	0.657589	0.189912	0.693954	0.246134
	Lin28IR	0.850328	0.553797	0.828459	0.257615	0.839393	0.305392
Lin28 IR	MosMos	1	0.195905			1	0.195905
	MosIR	0.126189	0.0211095			0.126189	0.0211095
	Elav2IR	0.133187	0.0317896			0.133187	0.0317896
	Lin28IR	0.2284	0.0548302			0.2284	0.0548302
Elavl2 IR	MosMos	1	0.110556			1	0.110556
	MosIR	0.132681	0.0128489			0.132681	0.0128489
	Elav2IR	0.154501	0.0242692			0.154501	0.0242692
	Lin28IR	0.259362	0.0233041			0.259362	0.0233041
dHEL1		160516		160523		160905		Average
		RLnorm	SD	RLnorm	SD	RLnorm	SD	Ratio	SD
Mos IR	MosMos	1	0.353017	1	0.164563			1	0.194745
	MosIR	0.489295	0.169008	0.459858	0.155825			0.474577	0.11494
	Elav2IR	0.546436	0.169321	0.544254	0.174057			0.545345	0.121414
	Lin28IR	0.528031	0.155096	0.66871	0.251223			0.598371	0.147621
Lin28 IR	MosMos	1	0.212658	1	0.386002	1	0.202171	1	0.161622
	MosIR	0.517618	0.108883	0.499353	0.184583	0.546452	0.0815004	0.521141	0.0764262
	Elav2IR	0.497331	0.0997091	0.503226	0.174344	0.567441	0.0854962	0.522666	0.0727608
	Lin28IR	0.332884	0.0721715	0.380399	0.11232	0.62853	0.228537	0.447271	0.0882254
Elavl2 IR	MosMos	1	0.33556	1	0.318279	1	0.311928	1	0.185951
	MosIR	0.655358	0.183922	0.622741	0.163999	0.55215	0.156328	0.610083	0.0972747
	Elav2IR	0.423382	0.105381	0.433365	0.109667	0.560323	0.213435	0.472357	0.0873604
	Lin28IR	0.694923	0.198146	0.773117	0.197625	0.688075	0.215775	0.718705	0.117793
dHEL1 PKR-/-		160516		160523		Average
		RLnorm	SD	RLnorm	SD	Ratio	SD
Mos IR	MosMos	1	0.0905741	1	0.0734066	1	0.0582928
	MosIR	0.256665	0.0192768	0.282446	0.0192033	0.269556	0.0136048
	Elav2IR	0.777395	0.0765881	0.843972	0.0485686	0.810683	0.0453449
	Lin28IR	0.7619	0.0813343	0.62813	0.0901696	0.695015	0.0607162
Lin28 IR	MosMos	1	0.0492052	1	0.115781	1	0.0629016
	MosIR	1.14702	0.0476734	1.29742	0.133565	1.22222	0.070909
	Elav2IR	1.11349	0.0738081	1.33285	0.162083	1.22317	0.0890484
	Lin28IR	0.176568	0.0118114	0.228493	0.0237759	0.202531	0.0132741
Elavl2 IR	MosMos	1	0.0420768	1	0.0982046	1	0.0534196
	MosIR	0.939702	0.0375154	1.00201	0.0732156	0.970854	0.0411337
	Elav2IR	0.148455	0.00445748	0.17939	0.0159031	0.163922	0.00825797
	Lin28IR	0.891266	0.0265269	0.991462	0.0829836	0.941364	0.0435601

## Sheet: Figure 3D
original data: Sollner et al., 2017; PRJEB22693
					(ileum)			(quadriceps)
replicate	gene_id	gene_name	brain	heart	intestine	kidney	liver	muscle
r1	ENSMUSG00000026672	Optn	4.06091	19.6489	21.544	3.13735	11.6029	13.2781
r2	ENSMUSG00000026672	Optn	3.99915	19.0903	17.1196	3.07687	14.9167	13.7898
r3	ENSMUSG00000026672	Optn	4.00457		29.2178	3.3671	6.98878	14.5025
		AVG	4.02154	19.3696	22.6271	3.19377	11.1695	13.8568
		SD	0.0341985	0.395056	6.12137	0.153119	3.98169	0.614962

## Sheet: Figure 3E
original data: Isakove et al., 202020; GSE119661
RPM_21to23nt.Optn
replicate	brain	heart	intestine	kidney	liver	muscle
r1	0	1.18598	0	0	0	55.483
r2	0	4.07507	0	0	0	23.4419
r3	0	1.60187	0	0	0	38.2821
r4	0	2.23917	0	0	12.1411	27.2142
r5	1.29441	2.51141	0	0	4.01282	32.0841
r6	0.504383	3.99748	0	0	0	63.909
r7	0	2.92745	0.195423	0	0	35.2852
r8	0	1.65298	0	0	0	48.5622
r9	0.226276	0.534641	0.0717492	0	0.189933	64.3173
r10	0	1.52237	0	0	0	47.4418
r11	0	1.55115	0	0	0	58.2412
r12	0	3.5979	0.137523	0	1.13007	26.0964
r13	0	2.08839	0	0	0.76472	59.3428
r14	0	1.07974	2.93366	0	0	66.8207
r15	2.52148	1.20476	0	0	0.729874	50.3206
r16	0	1.46732	0	0	0	40.0949
r17	0	1.67409	0	0	0	68.4984
r18	0	2.93883	0.387197	0	0	45.9578
r19	0.504569	4.28544	0.257898	0	0	64.2355
r20	0.500564	0.779673	0.0776874	0	0	70.3275
r21	0.458129	2.3651	0.0508658	0	0	28.6114
r22	0.431546	2.23427	0	0	0	51.8305
r23	0.283821	3.52391	0	0	0.180365	71.765
r24	1.00484	1.21373	0	0	0	54.1363
r25	0.590828	0.847108		0	0.50211	45.4117
r26	0.41608	2.06713		0	0.540343	33.0517
r27	0			0	0	56.1204
r28	0.381464			0	0.274384	53.5051
AVG	0.325657	2.12181	0.171334	0	0.730918	49.2996
SD	0.545307	1.07878	0.596699	0	2.36981	14.5482

## Sheet: Figure 3G
library	19to32nt.READS	READS	RPM				AVG	heart	liver	muscle
heart_DicerSOMhet_PKRhet_MosIR_2110_01	11835052	9	0.760453			SOM	PKR+/–	0.646958	0.198577
heart_DicerSOMhet_PKRhet_MosIR_2110_02	15696316	8	0.509674			SOM	PKR–/–	0.893639	0.225431	15.0029
heart_DicerSOMhet_PKRhet_MosIR_2110_03	8945255	6	0.670747			dHEL1	PKR+/–	6.54835	4.97521
heart_DicerSOMhet_PKRnull_MosIR_2110_01	16287499	15	0.920952			dHEL1	PKR–/–	8.41957	5.97931	78.3075
heart_DicerSOMhet_PKRnull_MosIR_2110_02	16442968	16	0.97306
heart_DicerSOMhet_PKRnull_MosIR_2110_03	15249612	12	0.786905				SD	heart	liver
heart_DicerDHEL1het_PKRhet_MosIR_2110_01	14219695	93	6.54022			SOM	PKR+/–	0.103753	0.0729634
heart_DicerDHEL1het_PKRhet_MosIR_2110_02	9687797	84	8.6707			SOM	PKR–/–	0.0784131	0.0654141	0.6339
heart_DicerDHEL1het_PKRhet_MosIR_2110_03	16463202	73	4.43413			dHEL1	PKR+/–	1.72958	0.469325
heart_DicerDHEL1het_PKRnull_MosIR_2110_01	12839571	117	9.11245			dHEL1	PKR–/–	1.34396	0.558815	0.6339
heart_DicerDHEL1het_PKRnull_MosIR_2110_02	11034917	106	9.60587
heart_DicerDHEL1het_PKRnull_MosIR_2110_03	14372226	94	6.54039				SEM	heart	liver
liver_DicerSOMhet_PKRhet_MosIR_2201_01	8755529	2	0.228427			SOM	PKR+/–	0.0599017	0.0421255
liver_DicerSOMhet_PKRhet_MosIR_2201_02	7429642	2	0.269192			SOM	PKR–/–	0.0452718	0.0377669	0.365982
liver_DicerSOMhet_PKRhet_MosIR_2201_03	10192574	1	0.0981106			dHEL1	PKR+/–	0.998575	0.270965
liver_DicerSOMhet_PKRnull_MosIR_2201_01	6667164	1	0.149989			dHEL1	PKR–/–	0.775937	0.322632	0.365982
liver_DicerSOMhet_PKRnull_MosIR_2201_02	3230822	1	0.309519
liver_DicerSOMhet_PKRnull_MosIR_2201_03	9225723	2	0.216785
liver_DicerDHEL1het_PKRhet_MosIR_2201_01	9751170	49	5.02504					PKR-/-	PKR-/-
liver_DicerDHEL1het_PKRhet_MosIR_2201_02	8909969	39	4.37712			t-test, two-tailed		0.293528	0.12354
liver_DicerDHEL1het_PKRhet_MosIR_2201_03	9233305	51	5.52348			t-test, one-tailed		0.146764	0.06177
liver_DicerDHEL1het_PKRnull_MosIR_2201_01	11809294	76	6.43561
liver_DicerDHEL1het_PKRnull_MosIR_2201_02	7703616	40	5.19237
liver_DicerDHEL1het_PKRnull_MosIR_2201_03	10301160	65	6.30997
skeletal_muscle_DicerSOMhet_PKRnull_MosIR_r1	21146979	323	15.274
skeletal_muscle_DicerSOMhet_PKRnull_MosIR_r2	4741351	74	15.6074
skeletal_muscle_DicerSOMhet_PKRnull_MosIR_r3	8352592	118	14.1274
skeletal_muscle_DicerDHEL1het_PKRnull_MosIR_r1	17057991	843	49.4197
skeletal_muscle_DicerDHEL1het_PKRnull_MosIR_r2	18471496	1945	105.297
skeletal_muscle_DicerDHEL1het_PKRnull_MosIR_r3	18003727	1444	80.2056
