# Supplementary material for: Functional canonical RNAi in mice expressing a truncated Dicer isoform and long dsRNA
Source: EMBO Rep. 2024 May 20;25(7):9. doi: 10.1038/s44319-024-00148-z (PMC11239679; doi:10.1038/s44319-024-00148-z)
Supplement: Supplementary file 5 — Source data Fig. 5 [file 44319_2024_148_MOESM5_ESM.zip]

Archive with 9 entries (7 files):
- Figure 5/
- Figure 5/Figure 5B/
- Figure 5/Figure 5B/Brain_MosIR_400ms_EGFP.tif
- Figure 5/Figure 5B/Heart_MosIR_400ms_EGFP.tif
- Figure 5/Figure 5B/Liver_MosIR_400ms_EGFP.tif
- Figure 5/Figure 5B/Skeletal_muscle_MosIR_400ms_EGFP.tif
- Figure 5/Figure 5B/Spleen_MosIR_800ms_EGFP.tif
- Figure 5/Figure 5B/Thymus_MosIR_400ms_EGFP.tif
- Figure 5/Source Data Figure 5.xlsx
