# Supplementary material for: Functional canonical RNAi in mice expressing a truncated Dicer isoform and long dsRNA
Source: EMBO Rep. 2024 May 20;25(7):9. doi: 10.1038/s44319-024-00148-z (PMC11239679; doi:10.1038/s44319-024-00148-z)
Supplement: Supplementary file 5 — Source data Fig. 5 [file 44319_2024_148_MOESM5_ESM.zip › Figure 5/Source Data Figure 5.xlsx]

## Sheet:  Figure 5C
Dicer Som
MosIR	1		2		3		4		5			Log2 diff					RELATIVE EXPRESSION
	Mean	SD	Mean	SD	Mean	SD	Mean	SD	Mean	SD				Average	SD avareage				Average	SD up	SD down		SD Up	SD down
Liver	-0.6	0.0816497	-0.9	0	0.666667	0.152753	1.4	0.223607	2.5	0			brain	1.36	0.046188			brain	2.56685	2.65036	2.48598		0.0835076	0.0808765
Spleen	0.766667	0.129099			1.93333	0.11547	1.2	0.129099					heart	6.95333	0.0447214			heart	123.926	127.828	120.143		3.90167	3.78258
Heart	7.2	0.0816497	5.5	0.0816497	7.8	0.0816497	6.96667	0.152753	7.3	0.0816497			liver	0.613333	0.0565685			liver	1.52979	1.59096	1.47097		0.0611751	0.0588228
Thymus	-0.6	0.1	-1.76667	0.057735	0.8	0.0816497	0.166667	0.0816497	0.2	0.1			muscle	8	0.0638285			muscle	256	267.58	244.921		11.5804	11.0792
Brain	1.23333	0.163299	-0.333333	0.057735	2.3	0.1	1.9	0.0816497	1.7	0.0816497			spleen	1.3	0.0720082			spleen	2.46229	2.58831	2.34241		0.126017	0.119882
Skeletal muscle	7.83333	0.129099			8.53333	0.129099	7.63333	0.057735					thymus	-0.24	0.0382971			thymus	0.846745	0.869524	0.824564		0.0227783	0.0221816
RAW ct
EXP1
	Liver			Spleen			Heart			Thymus			Brain			Skeletal muscle
MosIR	20.8	20.8	20.9	18.7	18.6	18.7	13.3	13.2	13.3	19.3	19.4	19.5	17.5	17.2	17.3	14.1	14.2	14.1
Hprt	20.3	20.2	20.2	19.3	19.5	19.5	20.5	20.4	20.5	18.8	18.8	18.8	18.6	18.6	18.5	21.9	22.1	21.9
MosIR CT Average	20.8333			18.6667			13.2667			19.4			17.3333			14.1333
mosIR SD	0.057735			0.057735			0.057735			0.1			0.152753			0.057735
Hprt CT average	20.2333			19.4333			20.4667			18.8			18.5667			21.9667
Hprt SD	0.057735			0.11547			0.057735			0			0.057735			0.11547
mean diff	-0.6			0.766667			7.2			-0.6			1.23333			7.83333
mean SD	0.0816497			0.129099			0.0816497			0.1			0.163299			0.129099
RAW ct
EXP2
	Liver			Heart			Thymus			Brain
MosIR	22.8	22.9	22.8	19.3	19.3	19.2	25	25	25.1	20.8	20.9	20.8
Hprt	19.7	19.8	19.8	19.9	19.8	19.8	20.2	20.4	20.6	17.8	17.7	17.8
MosIR CT Average	22.8333			19.2667			25.0333			20.8333
mosIR SD	0.057735			0.057735			0.057735			0.057735
Hprt CT average	19.7667			19.8333			20.4			17.7667
Hprt SD	0.057735			0.057735			0.2			0.057735
mean diff	-3.06667			0.566667			-4.63333			-3.06667
mean SD	0.0816497			0.0816497			0.208167			0.0816497
RAW ct
EXP3
	Liver			Spleen			Heart			Thymus			Brain			Skeletal muscle
MosIR	19	19	19	17.1	17.2	17	12.1	12.2	12.2	17.7	17.8	17.7	15.6	15.6	15.6	13.1	13.1	13.2
Hprt	19.8	19.7	19.5	19	19	19.1	19.9	20	20	18.5	18.6	18.5	17.8	18	17.9	21.8	21.6	21.6
MosIR CT Average	19			17.1			12.1667			17.7333			15.6			13.1333
mosIR SD	0			0.1			0.057735			0.057735			0			0.057735
Hprt CT average	19.6667			19.0333			19.9667			18.5333			17.9			21.6667
Hprt SD	0.152753			0.057735			0.057735			0.057735			0.1			0.11547
mean diff	0.666667			1.93333			7.8			0.8			2.3			8.53333
mean SD	0.152753			0.11547			0.0816497			0.0816497			0.1			0.129099
RAW ct
EXP4
	Liver			Spleen			Heart			Thymus			Brain			Skeletal muscle
MosIR	18.1	18.3	18.5	18.2	18.3	18.2	13.5	13.5	13.5	18.7	18.7	18.6	16.3	16.2	16.3	13.8	13.9	13.9
Hprt	19.8	19.7	19.6	19.5	19.3	19.5	20.3	20.5	20.6	18.8	18.8	18.9	18.2	18.1	18.2	21.5	21.5	21.5
MosIR CT Average	18.3			18.2333			13.5			18.6667			16.2667			13.8667
mosIR SD	0.2			0.057735			0			0.057735			0.057735			0.057735
Hprt CT average	19.7			19.4333			20.4667			18.8333			18.1667			21.5
Hprt SD	0.1			0.11547			0.152753			0.057735			0.057735			0
mean diff	1.4			1.2			6.96667			0.166667			1.9			7.63333
mean SD	0.223607			0.129099			0.152753			0.0816497			0.0816497			0.057735
RAW ct
EXP5
	Liver			Heart			Thymus			Brain
MosIR	19.5	19.5	19.5	12.2	12.3	12.3	17.8	17.7	17.9	15.6	15.7	15.7
Hprt	22	22	22	19.6	19.6	19.5	18	18	18	17.3	17.4	17.4
MosIR CT Average	19.5			12.2667			17.8			15.6667
mosIR SD	0			0.057735			0.1			0.057735
Hprt CT average	22			19.5667			18			17.3667
Hprt SD	0			0.057735			0			0.057735
mean diff	2.5			7.3			0.2			1.7
mean SD	0			0.0816497			0.1			0.0816497

## Sheet: Figure 5E
LIB	TOT.19to32nt.READS	MosIR.READS	MosIR.RPM
heart_DicerSOMhet_PKRhet_MosIR_2110_01	11835052	68836	5816.28				AVG	heart	liver	spleen
heart_DicerSOMhet_PKRhet_MosIR_2110_02	15696316	20405	1299.99			SOM	PKR+/–	2652.28	5.22655	0.769802
heart_DicerSOMhet_PKRhet_MosIR_2110_03	8945255	7519	840.557			SOM	PKR–/–	1284.42	6.70347	0.243367
heart_DicerSOMhet_PKRnull_MosIR_2110_01	16287499	21465	1317.88			dHEL1	PKR+/–	10712.1	163.764	6.09668
heart_DicerSOMhet_PKRnull_MosIR_2110_02	16442968	24284	1476.86			dHEL1	PKR–/–	13837.7	99.2003	25.3304
heart_DicerSOMhet_PKRnull_MosIR_2110_03	15249612	16142	1058.52
heart_DicerDHEL1het_PKRhet_MosIR_2110_01	14219695	133261	9371.58				SD	heart	liver	spleen
heart_DicerDHEL1het_PKRhet_MosIR_2110_02	9687797	127503	13161.2			SOM	PKR+/–	2245.14	2.70188	0.343393
heart_DicerDHEL1het_PKRhet_MosIR_2110_03	16463202	158105	9603.54			SOM	PKR–/–	172.419	4.71638	0.229788
heart_DicerDHEL1het_PKRnull_MosIR_2110_01	12839571	196597	15311.8			dHEL1	PKR+/–	1734.36	27.9677	0.840017
heart_DicerDHEL1het_PKRnull_MosIR_2110_02	11034917	154309	13983.7			dHEL1	PKR–/–	1267.42	109.073	25.781
heart_DicerDHEL1het_PKRnull_MosIR_2110_03	14372226	175594	12217.6
liver_DicerSOMhet_PKRhet_MosIR_2201_01	8755529	73	8.33759				SEM	heart	liver	spleen
liver_DicerSOMhet_PKRhet_MosIR_2201_02	7429642	13	1.74975			SOM	PKR+/–	1296.23	1.55993	0.198258
liver_DicerSOMhet_PKRhet_MosIR_2201_03	10192574	57	5.59231			SOM	PKR–/–	99.5463	2.723	0.132668
liver_DicerSOMhet_PKRnull_MosIR_2201_01	6667164	28	4.19969			dHEL1	PKR+/–	1001.33	16.1472	0.484984
liver_DicerSOMhet_PKRnull_MosIR_2201_02	3230822	43	13.3093			dHEL1	PKR–/–	731.744	62.9733	14.8847
liver_DicerSOMhet_PKRnull_MosIR_2201_03	9225723	24	2.60142
liver_DicerDHEL1het_PKRhet_MosIR_2201_01	9751170	1305	133.83					PKR-/-	PKR-/-	PKR-/-
liver_DicerDHEL1het_PKRhet_MosIR_2201_02	8909969	1393	156.342			t-test, two-tailed		0.10873	0.462922	0.351134
liver_DicerDHEL1het_PKRhet_MosIR_2201_03	9233305	1857	201.12			t-test, one-tailed		0.0543648	0.231461	0.175567
liver_DicerDHEL1het_PKRnull_MosIR_2201_01	11809294	338	28.6215
liver_DicerDHEL1het_PKRnull_MosIR_2201_02	7703616	121	15.7069
liver_DicerDHEL1het_PKRnull_MosIR_2201_03	10301160	2609	253.272
spleen_DicerSOMhet_PKRhet_MosIR_2101_01	5080951	3	0.590441
spleen_DicerSOMhet_PKRhet_MosIR_2101_02	3199193	4	1.25032
spleen_DicerSOMhet_PKRhet_MosIR_2101_03	8535151	4	0.46865
spleen_DicerSOMhet_PKRnull_MosIR_2101_01	5600711	1	0.178549
spleen_DicerSOMhet_PKRnull_MosIR_2101_02	5439190	3	0.551553
spleen_DicerSOMhet_PKRnull_MosIR_2101_03	5125730	0	0
spleen_DicerDHEL1het_PKRhet_MosIR_2211_01	12226471	78	6.3796
spleen_DicerDHEL1het_PKRhet_MosIR_2211_02	9685198	48	4.95602
spleen_DicerDHEL1het_PKRhet_MosIR_2211_03	10784497	75	6.95443
spleen_DicerDHEL1het_PKRnull_MosIR_2101_01	2527394	156	61.7237
spleen_DicerDHEL1het_PKRnull_MosIR_2101_02	2322655	21	9.04138
spleen_DicerDHEL1het_PKRnull_MosIR_2101_03	8419113	44	5.2262

## Sheet: Figure 5F
ESC
			EXP1	EXP2	EXP3	Mean	SD	SEM
	12h	Mean	0.9946	1.6233	0.9578	1.1919	0.159564	0.0921243
		SD	0.242	0.3049	0.2786							Mean	SD
	24h	Mean	2.7532	1.9334	1.4384	2.04167	0.194981	0.112572			12h	1.1919	0.159564
		SD	0.2759	0.4046	0.3199						24h	2.04167	0.194981
	48h	Mean	4.7678	2.4453	3.0761	3.42973	0.523407	0.302189			48h	3.42973	0.523407
		SD	1.3699	0.5577	0.5272						72h	2.80267	0.430638
	72h	Mean	4.7973	1.8575	1.7532	2.80267	0.430638	0.248629
		SD	1.2119	0.3453	0.2848
	Parametric analysis dHEL1/dHEL1 Pkr-/- vs dHEL1/dHEL1 (as ctrl)_1st_replicate																Parametric analysis dHEL1/dHEL1 Pkr-/- vs dHEL1/dHEL1 (as ctrl)_2nd_replicate																Parametric analysis dHEL1/dHEL1 Pkr-/- vs dHEL1/dHEL1 (as ctrl)_3rd_replicate
	12h				24h				48h				72h				12h				24h				48h				72h				12h				24h				48h				72h
	MosIR	Hprt	B2mg	Alas	MosIR	Hprt	B2mg	Alas	MosIR	Hprt	B2mg	Alas	MosIR	Hprt	B2mg	Alas	MosIR	Hprt	B2mg	Alas	MosIR	Hprt	B2mg	Alas	MosIR	Hprt	B2mg	Alas	MosIR	Hprt	B2mg	Alas	MosIR	Hprt	B2mg	Alas	MosIR	Hprt	B2mg	Alas	MosIR	Hprt	B2mg	Alas	MosIR	Hprt	B2mg	Alas
Control group mean	18.7533	18.2967	20.9967	21.0033	18.52	18.3267	20.7033	21.2367	20.8533	18.5967	20.5133	21.9633	24.2867	18.9433	21.0533	22.41	16.5533	18.32	21.0933	21.15	15.9267	18.79	21.1067	21.81	19.13	18.7867	20.99	21.84	21.87	19.4867	21.7067	22.5	16.29	18.27	21.0467	21.3267	15.9	18.4133	20.79	21.6633	19.62	18.7567	20.6367	21.8867	22.6267	19.8867	22.01	22.9033
SD	0.051	0.29	0.168	0.042	0.01	0.093	0.065	0.05	0.321	0.04	0.038	0.225	0.246	0.09	0.21	0.095	0.025	0.141	0.12	0.06	0.107	0.062	0.083	0.044	0.053	0.045	0.135	0.07	0.075	0.072	0.085	0.087	0.181	0.139	0.119	0.121	0.07	0.127	0.19	0.078	0.04	0.101	0.131	0.032	0.143	0.051	0.062	0.051
Sample group mean	18.7733	18.19	21.05	21.0933	16.9133	18.13	20.6267	21.0733	18.37	18.2633	20.5867	21.5333	21.4833	18.5767	20.5733	21.6333	16.04	18.47	21.1133	21.5367	14.95	18.67	21.1167	21.8433	17.6067	18.5133	20.7267	21.6767	20.6433	19.0533	21.47	22.17	16.0467	17.9667	20.77	20.99	15.33	18.2833	20.7867	21.66	17.6467	18.2333	20.3333	21.6567	20.6767	18.7167	20.8167	21.8467
SD	0.05	0.03	0.036	0.042	0.055	0.046	0.006	0.015	0.07	0.038	0.09	0.021	0.029	0.04	0.085	0.038	0.131	0.044	0.05	0.115	0.122	0.15	0.133	0.11	0.258	0.055	0.09	0.049	0.057	0.181	0.052	0.085	0.059	0.11	0.282	0.017	0.078	0.146	0.097	0.056	0.012	0.05	0.131	0.108	0.105	0.095	0.035	0.064
Expression ratio	0.9862	1.0767	0.9637	0.9395	3.0455	1.146	1.0546	1.1199	5.5919	1.2599	0.9504	1.3472	6.9805	1.2894	1.3947	1.7132	1.4273	0.9013	0.9862	0.7649	1.9679	1.0867	0.9931	0.9772	2.8745	1.2086	1.2002	1.1199	2.3403	1.3503	1.1783	1.257	1.1837	1.234	1.2114	1.2628	1.4845	1.0943	1.0023	1.0023	3.9267	1.4373	1.234	1.1728	3.8637	2.2501	2.2868	2.0801
SD	0.0491	0.2178	0.1146	0.0383	0.1182	0.0823	0.0477	0.0408	1.2752	0.0484	0.0641	0.211	1.1976	0.0883	0.2189	0.1219	0.1317	0.0922	0.089	0.069	0.2209	0.1224	0.1079	0.08	0.525	0.0596	0.1353	0.0665	0.1533	0.1829	0.0814	0.1064	0.156	0.1514	0.2572	0.1066	0.1079	0.1464	0.1482	0.0664	0.1133	0.1121	0.1579	0.0915	0.4751	0.1677	0.1136	0.1186
Results:	NO change	NO change	NO change	1.064x (DOWN)	3.045x (UP)	1.146x (UP)	NO change	1.120x (UP)	5.592x (UP)	1.260x (UP)	NO change	1.347x (UP)	6.981x (UP)	1.289x (UP)	1.395x (UP)	1.713x (UP)	1.427x (UP)	NO change	NO change	1.307x (DOWN)	1.968x (UP)	NO change	NO change	NO change	2.875x (UP)	1.209x (UP)	1.200x (UP)	1.120x (UP)	2.340x (UP)	1.350x (UP)	1.178x (UP)	1.257x (UP)	1.184x (UP)	1.234x (UP)	NO change	1.263x (UP)	1.485x (UP)	NO change	NO change	NO change	3.927x (UP)	1.437x (UP)	1.234x (UP)	1.173x (UP)	3.864x (UP)	2.250x (UP)	2.287x (UP)	2.080x (UP)
Normalized values
Sample group mean	18.7611	Reference gene	Reference gene	Reference gene	17.0589	Reference gene	Reference gene	Reference gene	18.6	Reference gene	Reference gene	Reference gene	22.0244	Reference gene	Reference gene	Reference gene	15.8544	Reference gene	Reference gene	Reference gene	14.9756	Reference gene	Reference gene	Reference gene	17.84	Reference gene	Reference gene	Reference gene	20.9767	Reference gene	Reference gene	Reference gene	16.3522	Reference gene	Reference gene	Reference gene	15.3756	Reference gene	Reference gene	Reference gene	17.9989	Reference gene	Reference gene	Reference gene	21.8167	Reference gene	Reference gene	Reference gene
SD	0.347	Reference gene	Reference gene	Reference gene	0.144	Reference gene	Reference gene	Reference gene	0.262	Reference gene	Reference gene	Reference gene	0.269	Reference gene	Reference gene	Reference gene	0.27	Reference gene	Reference gene	Reference gene	0.282	Reference gene	Reference gene	Reference gene	0.325	Reference gene	Reference gene	Reference gene	0.257	Reference gene	Reference gene	Reference gene	0.379	Reference gene	Reference gene	Reference gene	0.313	Reference gene	Reference gene	Reference gene	0.244	Reference gene	Reference gene	Reference gene	0.186	Reference gene	Reference gene	Reference gene
Expression ratio	0.9946	Reference gene	Reference gene	Reference gene	2.7532	Reference gene	Reference gene	Reference gene	4.7678	Reference gene	Reference gene	Reference gene	4.7973	Reference gene	Reference gene	Reference gene	1.6233	Reference gene	Reference gene	Reference gene	1.9334	Reference gene	Reference gene	Reference gene	2.4453	Reference gene	Reference gene	Reference gene	1.8575	Reference gene	Reference gene	Reference gene	0.9578	Reference gene	Reference gene	Reference gene	1.4384	Reference gene	Reference gene	Reference gene	3.0761	Reference gene	Reference gene	Reference gene	1.7532	Reference gene	Reference gene	Reference gene
SD	0.242	Reference gene	Reference gene	Reference gene	0.2759	Reference gene	Reference gene	Reference gene	1.3699	Reference gene	Reference gene	Reference gene	1.2119	Reference gene	Reference gene	Reference gene	0.3049	Reference gene	Reference gene	Reference gene	0.4046	Reference gene	Reference gene	Reference gene	0.5577	Reference gene	Reference gene	Reference gene	0.3453	Reference gene	Reference gene	Reference gene	0.2786	Reference gene	Reference gene	Reference gene	0.3199	Reference gene	Reference gene	Reference gene	0.5272	Reference gene	Reference gene	Reference gene	0.2848	Reference gene	Reference gene	Reference gene
Results:	NO change	Reference gene	Reference gene	Reference gene	2.753x (UP)	Reference gene	Reference gene	Reference gene	4.768x (UP)	Reference gene	Reference gene	Reference gene	4.797x (UP)	Reference gene	Reference gene	Reference gene	1.623x (UP)	Reference gene	Reference gene	Reference gene	1.933x (UP)	Reference gene	Reference gene	Reference gene	2.445x (UP)	Reference gene	Reference gene	Reference gene	1.857x (UP)	Reference gene	Reference gene	Reference gene	NO change	Reference gene	Reference gene	Reference gene	1.438x (UP)	Reference gene	Reference gene	Reference gene	3.076x (UP)	Reference gene	Reference gene	Reference gene	1.753x (UP)	Reference gene	Reference gene	Reference gene
MEAN	0.9946				2.7532				4.7678				4.7973				1.6233				1.9334				2.4453				1.8575				0.9578				1.4384				3.0761				1.7532
SD	0.242				0.2759				1.3699				1.2119				0.3049				0.4046				0.5577				0.3453				0.2786				0.3199				0.5272				0.2848
NIH 3T3
			EXP1	EXP2	EXP3	Mean	SD	SEM
	12h	Mean	2.0139	1.0685	1.0265	1.36963	0.134208	0.0774852
		SD	0.2971	0.2423	0.123							Mean	SD
	24h	Mean	2.0295	1.0578	1.1855	1.42427	0.193038	0.111451			12h	1.36963	0.134208
		SD	0.4367	0.1946	0.3268						24h	1.42427	0.193038
	48h	Mean	2.3349	1.9393	2.0373	2.10383	0.294405	0.169975			48h	2.10383	0.294405
		SD	0.5159	0.3761	0.6103						72h	3.60383	0.476298
	72h	Mean	4.5666	2.7788	3.4661	3.60383	0.476298	0.274991
		SD	0.7146	0.8725	0.8774
	Parametric analysis 3T3 Pkr-/- vs NIH3T3 (as ctrl)_1st_replicate																Parametric analysis 3T3 Pkr-/- vs NIH3T3 (as ctrl)_2nd_replicate																Parametric analysis 3T3 Pkr-/- vs NIH3T3 (as ctrl)_3rd_replicate
	12h				24h				48h				72h				12h				24h				48h				72h				12h				24h				48h				72h
	pCag3a+EGFP	Hprt	B2mg	Alas	pCag3a+EGFP	Hprt	B2mg	Alas	pCag3a+EGFP	Hprt	B2mg	Alas	pCag3a+EGFP	Hprt	B2mg	Alas	pCag3a+EGFP	Hprt	B2mg	Alas	pCag3a+EGFP	Hprt	B2mg	Alas	pCag3a+EGFP	Hprt	B2mg	Alas	pCag3a+EGFP	Hprt	B2mg	Alas	pCag3a+EGFP	Hprt	B2mg	Alas	pCag3a+EGFP	Hprt	B2mg	Alas	pCag3a+EGFP	Hprt	B2mg	Alas	pCag3a+EGFP	Hprt	B2mg	Alas
Control group mean	15.5633	17.3933	14.7767	22.17	13.63	17.5433	14.8267	22.2733	13.4067	18.08	14.4367	22.5633	14.56	17.63	13.7433	22.3533	15.2867	17.76	15.9567	22.5567	12.8033	17.9	15.5767	22.45	13.4967	17.99	14.65	22.4467	14.7467	17.93	14.1	22.4133	14.9833	16.9733	14.8233	21.9367	12.9267	17.5533	14.8233	22.1867	13.2867	17.7467	14.0233	22.1433	14.7067	17.62	13.9233	22.1633
SD	0.038	0.125	0.015	0.036	0.026	0.046	0.061	0.145	0.068	0.05	0.193	0.021	0.02	0.017	0.046	0.124	0.045	0.044	0.015	0.049	0.06	0.101	0.055	0.101	0.055	0.132	0.01	0.095	0.059	0.218	0.01	0.201	0.023	0.031	0.045	0.08	0.11	0.185	0.061	0.22	0.021	0.136	0.085	0.086	0.084	0.061	0.164	0.049
Sample group mean	14.47	17.3367	14.8767	21.8767	12.8867	17.7767	15.22	22.48	12.5567	18.54	14.8867	22.7733	13.2033	18.5333	14.53	23.1667	14.9433	17.6433	15.4033	22.4833	12.6367	17.59	15.7133	22.3667	12.8033	18.3533	14.8733	22.6467	13.6033	18.2567	14.4467	22.7333	14.5767	16.53	14.5967	21.5	12.4567	17.34	14.7	21.85	12.8833	18.3133	14.8333	22.6367	13.5533	18.35	14.66	22.6167
SD	0.046	0.116	0.065	0.083	0.159	0.074	0.04	0.191	0.214	0.053	0.067	0.06	0.115	0.108	0.069	0.055	0.057	0.051	0.106	0.289	0.093	0.056	0.015	0.177	0.055	0.189	0.021	0.097	0.12	0.306	0.029	0.071	0.081	0.095	0.055	0.036	0.12	0.145	0.066	0.142	0.085	0.105	0.112	0.35	0.225	0.142	0.122	0.087
Expression ratio	2.1337	1.0401	0.933	1.2255	1.674	0.8507	0.7614	0.8665	1.8025	0.727	0.732	0.8645	2.5609	0.5346	0.5797	0.5691	1.2687	1.0842	1.4675	1.0521	1.1225	1.2397	0.9096	1.0595	1.617	0.7774	0.8566	0.8706	2.2089	0.7974	0.7864	0.8011	1.3256	1.3597	1.1701	1.3535	1.3851	1.1594	1.0892	1.2628	1.3226	0.6752	0.5704	0.7104	2.2243	0.6029	0.6001	0.7304
SD	0.0879	0.1229	0.0432	0.0771	0.1876	0.0513	0.0385	0.1438	0.2804	0.0367	0.1038	0.0382	0.2073	0.0405	0.0335	0.0536	0.0638	0.0506	0.1089	0.2136	0.0862	0.0995	0.036	0.1497	0.0873	0.1243	0.0137	0.082	0.2047	0.2075	0.0167	0.1184	0.0772	0.0944	0.0577	0.0825	0.1562	0.189	0.0677	0.2288	0.0803	0.0805	0.0557	0.1773	0.3702	0.0645	0.0851	0.0508
p-value (t-test)	0.001	N.S.	0.05	0.01	0.001	0.01	0.001	N.S.	0.01	0.001	0.01	0.01	0.001	0.001	0.001	0.001	0.001	0.05	0.001	N.S.	0.05	0.01	0.01	N.S.	0.001	0.05	0.001	0.05	0.001	N.S.	0.001	0.05	0.001	0.001	0.01	0.001	0.01	N.S.	0.05	0.05	0.001	0.01	0.001	0.05	0.001	0.001	0.01	0.001
Results:	2.134x (UP)	NO change	1.072x (DOWN)	1.225x (UP)	1.674x (UP)	1.176x (DOWN)	1.313x (DOWN)	NO change	1.803x (UP)	1.376x (DOWN)	1.366x (DOWN)	1.157x (DOWN)	2.561x (UP)	1.870x (DOWN)	1.725x (DOWN)	1.757x (DOWN)	1.269x (UP)	1.084x (UP)	1.467x (UP)	NO change	1.122x (UP)	1.240x (UP)	1.099x (DOWN)	NO change	1.617x (UP)	1.286x (DOWN)	1.167x (DOWN)	1.149x (DOWN)	2.209x (UP)	NO change	1.272x (DOWN)	1.248x (DOWN)	1.326x (UP)	1.360x (UP)	1.170x (UP)	1.353x (UP)	1.385x (UP)	NO change	1.089x (UP)	1.263x (UP)	1.323x (UP)	1.481x (DOWN)	1.753x (DOWN)	1.408x (DOWN)	2.224x (UP)	1.659x (DOWN)	1.666x (DOWN)	1.369x (DOWN)
Normalized values
Sample group mean	14.5533	Reference gene	Reference gene	Reference gene	12.6089	Reference gene	Reference gene	Reference gene	12.1833	Reference gene	Reference gene	Reference gene	12.3689	Reference gene	Reference gene	Reference gene	15.1911	Reference gene	Reference gene	Reference gene	12.7222	Reference gene	Reference gene	Reference gene	12.5411	Reference gene	Reference gene	Reference gene	13.2722	Reference gene	Reference gene	Reference gene	14.9456	Reference gene	Reference gene	Reference gene	12.6811	Reference gene	Reference gene	Reference gene	12.26	Reference gene	Reference gene	Reference gene	12.9133	Reference gene	Reference gene	Reference gene
SD	0.209	Reference gene	Reference gene	Reference gene	0.309	Reference gene	Reference gene	Reference gene	0.311	Reference gene	Reference gene	Reference gene	0.225	Reference gene	Reference gene	Reference gene	0.324	Reference gene	Reference gene	Reference gene	0.259	Reference gene	Reference gene	Reference gene	0.274	Reference gene	Reference gene	Reference gene	0.449	Reference gene	Reference gene	Reference gene	0.171	Reference gene	Reference gene	Reference gene	0.382	Reference gene	Reference gene	Reference gene	0.432	Reference gene	Reference gene	Reference gene	0.355	Reference gene	Reference gene	Reference gene
Expression ratio	2.0139	Reference gene	Reference gene	Reference gene	2.0295	Reference gene	Reference gene	Reference gene	2.3349	Reference gene	Reference gene	Reference gene	4.5666	Reference gene	Reference gene	Reference gene	1.0685	Reference gene	Reference gene	Reference gene	1.0578	Reference gene	Reference gene	Reference gene	1.9393	Reference gene	Reference gene	Reference gene	2.7788	Reference gene	Reference gene	Reference gene	1.0265	Reference gene	Reference gene	Reference gene	1.1855	Reference gene	Reference gene	Reference gene	2.0373	Reference gene	Reference gene	Reference gene	3.4661	Reference gene	Reference gene	Reference gene
SD	0.2971	Reference gene	Reference gene	Reference gene	0.4367	Reference gene	Reference gene	Reference gene	0.5159	Reference gene	Reference gene	Reference gene	0.7146	Reference gene	Reference gene	Reference gene	0.2423	Reference gene	Reference gene	Reference gene	0.1946	Reference gene	Reference gene	Reference gene	0.3761	Reference gene	Reference gene	Reference gene	0.8725	Reference gene	Reference gene	Reference gene	0.123	Reference gene	Reference gene	Reference gene	0.3268	Reference gene	Reference gene	Reference gene	0.6103	Reference gene	Reference gene	Reference gene	0.8774	Reference gene	Reference gene	Reference gene
p-value (t-test)	0.001	Reference gene	Reference gene	Reference gene	0.001	Reference gene	Reference gene	Reference gene	0.001	Reference gene	Reference gene	Reference gene	0.001	Reference gene	Reference gene	Reference gene	N.S.	Reference gene	Reference gene	Reference gene	N.S.	Reference gene	Reference gene	Reference gene	0.001	Reference gene	Reference gene	Reference gene	0.001	Reference gene	Reference gene	Reference gene	N.S.	Reference gene	Reference gene	Reference gene	N.S.	Reference gene	Reference gene	Reference gene	0.001	Reference gene	Reference gene	Reference gene	0.001	Reference gene	Reference gene	Reference gene
Results:	2.014x (UP)	Reference gene	Reference gene	Reference gene	2.029x (UP)	Reference gene	Reference gene	Reference gene	2.335x (UP)	Reference gene	Reference gene	Reference gene	4.567x (UP)	Reference gene	Reference gene	Reference gene	NO change	Reference gene	Reference gene	Reference gene	NO change	Reference gene	Reference gene	Reference gene	1.939x (UP)	Reference gene	Reference gene	Reference gene	2.779x (UP)	Reference gene	Reference gene	Reference gene	NO change	Reference gene	Reference gene	Reference gene	NO change	Reference gene	Reference gene	Reference gene	2.037x (UP)	Reference gene	Reference gene	Reference gene	3.466x (UP)	Reference gene	Reference gene	Reference gene
MEAN	2.0139				2.0295				2.3349				4.5666				1.0685				1.0578				1.9393				2.7788				1.0265				1.1855				2.0373				3.4661
SD	0.2971				0.4367				0.5159				0.7146				0.2423				0.1946				0.3761				0.8725				0.123				0.3268				0.6103				0.8774
