# Supplementary material for: Functional canonical RNAi in mice expressing a truncated Dicer isoform and long dsRNA
Source: EMBO Rep. 2024 May 20;25(7):9. doi: 10.1038/s44319-024-00148-z (PMC11239679; doi:10.1038/s44319-024-00148-z)
Supplement: Supplementary file 6 — Source data Fig. 6 [file 44319_2024_148_MOESM6_ESM.zip › Figure 6/Source Data Figure 6.xlsx]

## Sheet: Figure 6B
Dicer Som
MosIR	1		2		3		4		5			Log2 diff					RELATIVE EXPRESSION
	Mean	SD	Mean	SD	Mean	SD	Mean	SD	Mean	SD				Average	SD avareage				Average	SD up	SD down		SD Up	SD down
Liver	-0.666667	0.152753	-3.06667	0.0816497	-0.366667	0.0816497	-1.1	0.238048	-3.33333	0.11547			brain	-1.72	0.0916515			brain	0.303549	0.323458	0.284865		0.0199096	0.0186841
Spleen	-1.06667	0.326599			-0.2	0.129099	-1.93333	0.61101					heart	2.82667	0.0553775			heart	7.09433	7.37194	6.82718		0.277608	0.267154
Heart	3.63333	0.208167	0.566667	0.0816497	4.66667	0.0816497	3.56667	0.11547	1.7	0.0816497			liver	-1.70667	0.0653197			liver	0.306367	0.320557	0.292805		0.0141899	0.0135618
Thymus	-3.5	0.129099	-4.63333	0.208167	-2.4	0.1	-2.86667	0.0816497	-4.26667	0.163299			muscle	6.77778	0.152753			muscle	109.727	121.982	98.7032		12.2553	11.024
Brain	-0.733333	0.420317	-3.06667	0.0816497	-0.333333	0.11547	-1.36667	0.0816497	-3.1	0.0816497			spleen	-1.06667	0.234915			spleen	0.477421	0.561847	0.405681		0.084426	0.0717397
Skeletal muscle	6.56667	0.341565			7.26667	0.11547	6.5	0.282843					thymus	-3.53333	0.064291			thymus	0.0863696	0.0903055	0.0826052		0.00393595	0.0037644
RAW ct
EXP1
	Liver			Spleen			Heart			Thymus			Brain			Skeletal muscle
mCherry	21.5	21.3	21.3	21.9	22.1	21.8	16.7	16.9	17.1	22.8	22.8	22.6	19.9	19.6	19.2	15.3	15.1	15.7
Hprt	20.6	20.7	20.8	20.7	21.2	20.7	20.6	20.5	20.5	19.2	19.3	19.2	18.7	19.1	18.7	22.1	21.8	21.9
mCherry CT Average	21.3667			21.9333			16.9			22.7333			19.5667			15.3667
mCherry SD	0.11547			0.152753			0.2			0.11547			0.351188			0.305505
Hprt CT average	20.7			20.8667			20.5333			19.2333			18.8333			21.9333
Hprt SD	0.1			0.288675			0.057735			0.057735			0.23094			0.152753
mean diff	-0.666667			-1.06667			3.63333			-3.5			-0.733333			6.56667
mean SD	0.152753			0.326599			0.208167			0.129099			0.420317			0.341565
RAW ct
EXP2
	Liver			Heart			Thymus			Brain
mCherry	22.8	22.9	22.8	19.3	19.3	19.2	25	25	25.1	20.8	20.9	20.8
Hprt	19.7	19.8	19.8	19.9	19.8	19.8	20.2	20.4	20.6	17.8	17.7	17.8
mCherry CT Average	22.8333			19.2667			25.0333			20.8333
mCherry SD	0.057735			0.057735			0.057735			0.057735
Hprt CT average	19.7667			19.8333			20.4			17.7667
Hprt SD	0.057735			0.057735			0.2			0.057735
mean diff	-3.06667			0.566667			-4.63333			-3.06667
mean SD	0.0816497			0.0816497			0.208167			0.0816497
RAW ct
EXP3
	Liver			Spleen			Heart			Thymus			Brain			Skeletal muscle
mCherry	20.1	20	20	20.3	20.2	20.2	15.3	15.2	15.3	21.4	21.2	21.3	18.7	18.5	18.6	14.5	14.3	14.5
Hprt	19.7	19.7	19.6	20.1	19.9	20.1	19.9	19.9	20	18.9	18.9	18.9	18.3	18.3	18.2	21.7	21.7	21.7
mCherry CT Average	20.0333			20.2333			15.2667			21.3			18.6			14.4333
mCherry SD	0.057735			0.057735			0.057735			0.1			0.1			0.11547
Hprt CT average	19.6667			20.0333			19.9333			18.9			18.2667			21.7
Hprt SD	0.057735			0.11547			0.057735			0			0.057735			0
mean diff	-0.366667			-0.2			4.66667			-2.4			-0.333333			7.26667
mean SD	0.0816497			0.129099			0.0816497			0.1			0.11547			0.11547
RAW ct
EXP4
	Liver			Spleen			Heart			Thymus			Brain			Skeletal muscle
mCherry	20.7	21.1	20.8	21.1	22.1	21	17.2	17.1	17.1	21.5	21.6	21.5	19.3	19.2	19.2	15.2	15.1	15.3
Hprt	19.9	19.7	19.7	19.5	19.4	19.5	20.6	20.7	20.8	18.7	18.6	18.7	17.9	17.8	17.9	22	21.5	21.6
mCherry CT Average	20.8667			21.4			17.1333			21.5333			19.2333			15.2
mCherry SD	0.208167			0.608276			0.057735			0.057735			0.057735			0.1
Hprt CT average	19.7667			19.4667			20.7			18.6667			17.8667			21.7
Hprt SD	0.11547			0.057735			0.1			0.057735			0.057735			0.264575
mean diff	-1.1			-1.93333			3.56667			-2.86667			-1.36667			6.5
mean SD	0.238048			0.61101			0.11547			0.0816497			0.0816497			0.282843
RAW ct
EXP5
	Liver			Heart			Thymus			Brain
mCherry	23.1	23.2	23.3	18.1	18.1	18.2	22.3	22.4	22.6	20.6	20.6	20.7
Hprt	19.9	19.8	19.9	19.9	19.8	19.8	18.2	18.1	18.2	17.6	17.5	17.5
mCherry CT Average	23.2			18.1333			22.4333			20.6333
mCherry SD	0.1			0.057735			0.152753			0.057735
Hprt CT average	19.8667			19.8333			18.1667			17.5333
Hprt SD	0.057735			0.057735			0.057735			0.057735
mean diff	-3.33333			1.7			-4.26667			-3.1
mean SD	0.11547			0.0816497			0.163299			0.0816497

## Sheet: Figure 6E, SOM
	Dicer Som
			Exp_1	Exp_2	Exp_3	Exp_4	Exp_5	Mean	SD	N
	Liver	Expression ratio	0.6835	0.7602	1.5169	1.2973	1.632	1.17798	0.0994044	5
		SD	0.1579	0.1018	0.3765	0.2109	0.1597								Mean	SD
														brain	1.17422	0.097034
	Spleen	Expression ratio	0.9497		1.6805	0.8786		1.1696	0.28189	3				heart	1.1734	0.078028
		SD	0.2455		0.7913	0.1695								liver	1.17798	0.0994044
				N.A			N.A							muscle	0.243467	0.0407108
	Heart	Expression ratio	1.0108	1.0734	1.4066	0.7417	1.6345	1.1734	0.078028	5				spleen	1.1696	0.28189
		SD	0.2208	0.0798	0.2619	0.1061	0.1313							thymus	1.0559	0.0687454
	Thymus	Expression ratio	0.9424	0.5501	1.0085	1.107	1.6715	1.0559	0.0687454	5				ERROR BAR = SD
		SD	0.1383	0.1087	0.1326	0.1591	0.2105
	Brain	Expression ratio	0.6547	0.8612	1.6702	0.6208	2.0642	1.17422	0.097034	5
		SD	0.2286	0.1457	0.2229	0.1775	0.2841
	Skeletal muscle	Expression ratio	0.2363		0.3157	0.1784		0.243467	0.0407108	3
		SD	0.0689		0.0964	0.0296
	EXPERIMENTS:
	EXP1
	Liver					Spleen					Heart					Thymus					Brain					Skeletal muscle
		mCherry1	Hprt	B2mg	Alas		mCherry1	Hprt	B2mg	Alas		mCherry1	Hprt	B2mg	Alas		mCherry1	Hprt	B2mg	Alas		mCherry1	Hprt	B2mg	Alas		mCherry1	Hprt	B2mg	Alas
	Control group mean	21.38	20.7	14.8	17.8533	Control group mean	21.9467	20.86	15.8267	23	Control group mean	16.87	20.5067	17.4233	19.72	Control group mean	22.7367	19.2667	16.7	21.8367	Control group mean	19.5733	18.83	19.4933	20.6933	Control group mean	15.3967	21.9533	20.32	20.55
	SD	0.144	0.07	0.026	0.038	SD	0.152	0.269	0.023	0.148	SD	0.225	0.046	0.112	0.035	SD	0.107	0.055	0.02	0.021	SD	0.366	0.219	0.178	0.047	SD	0.309	0.163	0.161	0.106
	Sample group mean	21.79	20.2033	14.5733	18.16	Sample group mean	20.81	19.44	14.5267	22.0867	Sample group mean	16.64	20.47	17.0233	19.5133	Sample group mean	22.1967	18.79	15.6233	21.5133	Sample group mean	19.9833	18.5567	19.0867	20.77	Sample group mean	17.36	21.9733	19.58	20.9167
	SD	0.101	0.067	0.257	0.05	SD	0.02	0.123	0.047	0.06	SD	0.044	0.04	0.17	0.015	SD	0.068	0.036	0.137	0.07	SD	0.1	0.045	0.132	0.09	SD	0.062	0.076	0.05	0.076
	Expression ratio	0.7526	1.4109	1.1701	0.8085	Expression ratio	2.1987	2.6759	2.4623	1.8834	Expression ratio	1.1728	1.0257	1.3195	1.154	Expression ratio	1.454	1.3915	2.1092	1.2512	Expression ratio	0.7526	1.2086	1.3256	0.9482	Expression ratio	0.2564	0.9862	1.6702	0.7756
	SD	0.092	0.0945	0.2095	0.0351	SD	0.2333	0.5483	0.0898	0.2086	SD	0.1864	0.0434	0.1865	0.0303	SD	0.1277	0.0635	0.2017	0.0635	SD	0.1981	0.1876	0.2035	0.0668	SD	0.056	0.1228	0.1951	0.07
	Results:	1.329x (DOWN)	1.411x (UP)	NO change	1.237x (DOWN)	Results:	2.199x (UP)	2.676x (UP)	2.462x (UP)	1.883x (UP)	Results:	NO change	NO change	1.320x (UP)	1.154x (UP)	Results:	1.454x (UP)	1.392x (UP)	2.109x (UP)	1.251x (UP)	Results:	NO change	NO change	1.326x (UP)	NO change	Results:	3.900x (DOWN)	NO change	1.670x (UP)	1.289x (DOWN)
	Normalized values					Normalized values					Normalized values					Normalized values					Normalized values					Normalized values
	Sample group mean	21.9289	Reference gene	Reference gene	Reference gene	Sample group mean	22.0211	Reference gene	Reference gene	Reference gene	Sample group mean	16.8544	Reference gene	Reference gene	Reference gene	Sample group mean	22.8222	Reference gene	Reference gene	Reference gene	Sample group mean	20.1844	Reference gene	Reference gene	Reference gene	Sample group mean	17.4778	Reference gene	Reference gene	Reference gene
	SD	0.3	Reference gene	Reference gene	Reference gene	SD	0.341	Reference gene	Reference gene	Reference gene	SD	0.221	Reference gene	Reference gene	Reference gene	SD	0.183	Reference gene	Reference gene	Reference gene	SD	0.346	Reference gene	Reference gene	Reference gene	SD	0.285	Reference gene	Reference gene	Reference gene
	Expression ratio	0.6835	Reference gene	Reference gene	Reference gene	Expression ratio	0.9497	Reference gene	Reference gene	Reference gene	Expression ratio	1.0108	Reference gene	Reference gene	Reference gene	Expression ratio	0.9424	Reference gene	Reference gene	Reference gene	Expression ratio	0.6547	Reference gene	Reference gene	Reference gene	Expression ratio	0.2363	Reference gene	Reference gene	Reference gene
	SD	0.1579	Reference gene	Reference gene	Reference gene	SD	0.2455	Reference gene	Reference gene	Reference gene	SD	0.2208	Reference gene	Reference gene	Reference gene	SD	0.1383	Reference gene	Reference gene	Reference gene	SD	0.2286	Reference gene	Reference gene	Reference gene	SD	0.0689	Reference gene	Reference gene	Reference gene
	Results:	1.463x (DOWN)	Reference gene	Reference gene	Reference gene	Results:	NO change	Reference gene	Reference gene	Reference gene	Results:	NO change	Reference gene	Reference gene	Reference gene	Results:	NO change	Reference gene	Reference gene	Reference gene	Results:	1.527x (DOWN)	Reference gene	Reference gene	Reference gene	Results:	4.231x (DOWN)	Reference gene	Reference gene	Reference gene
	Expression ratio	0.6835				Expression ratio	0.9497				Expression ratio	1.0108				Expression ratio	0.9424				Expression ratio	0.6547				Expression ratio	0.2363
	SD	0.1579				SD	0.2455				SD	0.2208				SD	0.1383				SD	0.2286				SD	0.0689
	EXP2
	Liver					Heart					Thymus					Brain
		mCherry1	Hprt	b2mg	Alas		mCherry1	Hprt	b2mg	Alas		mCherry1	Hprt	b2mg	Alas		mCherry1	Hprt	b2mg	Alas
	Control group mean	22.8267	19.7567	14.33	18.0967	Control group mean	19.2467	19.8267	16.83	19.7	Control group mean	24.9933	20.4267	18	23.2167	Control group mean	20.84	17.77	18.4533	20.5867
	SD	0.035	0.061	0.128	0.078	SD	0.065	0.021	0.026	0.017	SD	0.051	0.18	0.05	0.04	SD	0.044	0.082	0.09	0.096
	Sample group mean	22.91	19.8833	14.1567	17.2067	Sample group mean	19.3	20.1633	17	19.66	Sample group mean	24.0467	18.7533	15.4833	21.98	Sample group mean	21.4233	18.1533	18.9	20.86
	SD	0.01	0.021	0.083	0.05	SD	0.01	0.045	0.04	0.046	SD	0.025	0.042	0.194	0.044	SD	0.057	0.021	0.075	0.156
	Expression ratio	0.9439	0.9159	1.1277	1.8532	Expression ratio	0.9637	0.7919	0.8888	1.0281	Expression ratio	1.9274	3.1895	5.7226	2.3565	Expression ratio	0.6674	0.7667	0.7337	0.8274
	SD	0.0239	0.041	0.1191	0.1189	SD	0.044	0.0273	0.0295	0.0349	SD	0.0764	0.4092	0.7946	0.0971	SD	0.0331	0.0449	0.0596	0.105
	Results:	1.059x (DOWN)	1.092x (DOWN)	NO change	1.853x (UP)	Results:	NO change	1.263x (DOWN)	1.125x (DOWN)	NO change	Results:	1.927x (UP)	3.190x (UP)	5.723x (UP)	2.357x (UP)	Results:	1.498x (DOWN)	1.304x (DOWN)	1.363x (DOWN)	1.209x (DOWN)
	Normalized values					Normalized values					Normalized values					Normalized values
	Sample group mean	23.2222	Reference gene	Reference gene	Reference gene	Sample group mean	19.1444	Reference gene	Reference gene	Reference gene	Sample group mean	25.8556	Reference gene	Reference gene	Reference gene	Sample group mean	21.0556	Reference gene	Reference gene	Reference gene
	SD	0.19	Reference gene	Reference gene	Reference gene	SD	0.085	Reference gene	Reference gene	Reference gene	SD	0.28	Reference gene	Reference gene	Reference gene	SD	0.24	Reference gene	Reference gene	Reference gene
	Expression ratio	0.7602	Reference gene	Reference gene	Reference gene	Expression ratio	1.0734	Reference gene	Reference gene	Reference gene	Expression ratio	0.5501	Reference gene	Reference gene	Reference gene	Expression ratio	0.8612	Reference gene	Reference gene	Reference gene
	SD	0.1018	Reference gene	Reference gene	Reference gene	SD	0.0798	Reference gene	Reference gene	Reference gene	SD	0.1087	Reference gene	Reference gene	Reference gene	SD	0.1457	Reference gene	Reference gene	Reference gene
	Results:	1.315x (DOWN)	Reference gene	Reference gene	Reference gene	Results:	1.073x (UP)	Reference gene	Reference gene	Reference gene	Results:	1.818x (DOWN)	Reference gene	Reference gene	Reference gene	Results:	NO change	Reference gene	Reference gene	Reference gene
	Expression ratio	0.7602				Expression ratio	1.0734				Expression ratio	0.5501				Expression ratio	0.8612
	SD	0.1018				SD	0.0798				SD	0.1087				SD	0.1457
	EXP3
	Liver					Spleen					Heart					Thymus					Brain					Skeletal muscle
		mCherry1	Hprt	B2mg	Alas		mCherry1	Hprt	B2mg	Alas		mCherry1	Hprt	B2mg	Alas		mCherry1	Hprt	B2mg	Alas		mCherry1	Hprt	B2mg	Alas		mCherry1	Hprt	B2mg	Alas
	Control group mean	20.8633	19.7667	14.5733	19.8067	Control group mean	21.4	19.4733	14.7933	22.3067	Control group mean	17.1433	20.68	17.98	19.7367	Control group mean	21.5233	18.6533	15.5233	21.26	Control group mean	19.2567	17.8767	18.6933	20.2167	Control group mean	15.1967	21.6967	19.1667	19.8367
	SD	0.206	0.122	0.078	0.218	SD	0.617	0.051	0.125	0.182	SD	0.015	0.082	0.044	0.195	SD	0.06	0.031	0.084	0.052	SD	0.064	0.035	0.081	0.05	SD	0.068	0.232	0.231	0.131
	Sample group mean	19.26	19.6867	14.9367	16.5167	Sample group mean	20.5233	19.44	14.79	21.96	Sample group mean	16.47	20.4367	17.6467	19.77	Sample group mean	21.19	18.83	15.0267	20.6167	Sample group mean	18.82	18.18	18.9767	20.54	Sample group mean	16.9233	21.4767	19.2033	20.21
	SD	0.062	0.06	0.049	0.086	SD	0.075	0.131	0.01	0.085	SD	0.02	0.133	0.08	0.026	SD	0.061	0.046	0.121	0.035	SD	0.082	0.069	0.099	0.036	SD	0.015	0.029	0.248	0.046
	Expression ratio	3.0384	1.057	0.7774	9.7811	Expression ratio	1.8361	1.0234	1.0023	1.2716	Expression ratio	1.5948	1.1837	1.2599	0.9772	Expression ratio	1.2599	0.8847	1.4109	1.5619	Expression ratio	1.3535	0.8104	0.8217	0.7992	Expression ratio	0.3021	1.1647	0.9749	0.772
	SD	0.4524	0.0998	0.0496	1.591	SD	0.7904	0.0996	0.0871	0.177	SD	0.0278	0.1283	0.0797	0.1333	SD	0.0748	0.0338	0.144	0.0679	SD	0.0976	0.0436	0.0729	0.0343	SD	0.0146	0.1891	0.2292	0.074
	Results:	3.038x (UP)	NO change	1.286x (DOWN)	9.781x (UP)	Results:	1.836x (UP)	NO change	NO change	1.272x (UP)	Results:	1.595x (UP)	1.184x (UP)	1.260x (UP)	NO change	Results:	1.260x (UP)	1.130x (DOWN)	1.411x (UP)	1.562x (UP)	Results:	1.353x (UP)	1.234x (DOWN)	1.217x (DOWN)	1.251x (DOWN)	Results:	3.310x (DOWN)	NO change	NO change	1.295x (DOWN)
	Normalized values					Normalized values					Normalized values					Normalized values					Normalized values					Normalized values
	Sample group mean	20.2622	Reference gene	Reference gene	Reference gene	Sample group mean	20.6511	Reference gene	Reference gene	Reference gene	Sample group mean	16.6511	Reference gene	Reference gene	Reference gene	Sample group mean	21.5111	Reference gene	Reference gene	Reference gene	Sample group mean	18.5167	Reference gene	Reference gene	Reference gene	Sample group mean	16.86	Reference gene	Reference gene	Reference gene
	SD	0.293	Reference gene	Reference gene	Reference gene	SD	0.285	Reference gene	Reference gene	Reference gene	SD	0.268	Reference gene	Reference gene	Reference gene	SD	0.18	Reference gene	Reference gene	Reference gene	SD	0.181	Reference gene	Reference gene	Reference gene	SD	0.435	Reference gene	Reference gene	Reference gene
	Expression ratio	1.5169	Reference gene	Reference gene	Reference gene	Expression ratio	1.6805	Reference gene	Reference gene	Reference gene	Expression ratio	1.4066	Reference gene	Reference gene	Reference gene	Expression ratio	1.0085	Reference gene	Reference gene	Reference gene	Expression ratio	1.6702	Reference gene	Reference gene	Reference gene	Expression ratio	0.3157	Reference gene	Reference gene	Reference gene
	SD	0.3765	Reference gene	Reference gene	Reference gene	SD	0.7913	Reference gene	Reference gene	Reference gene	SD	0.2619	Reference gene	Reference gene	Reference gene	SD	0.1326	Reference gene	Reference gene	Reference gene	SD	0.2229	Reference gene	Reference gene	Reference gene	SD	0.0964	Reference gene	Reference gene	Reference gene
	Results:	1.517x (UP)	Reference gene	Reference gene	Reference gene	Results:	1.680x (UP)	Reference gene	Reference gene	Reference gene	Results:	1.407x (UP)	Reference gene	Reference gene	Reference gene	Results:	NO change	Reference gene	Reference gene	Reference gene	Results:	1.670x (UP)	Reference gene	Reference gene	Reference gene	Results:	3.167x (DOWN)	Reference gene	Reference gene	Reference gene
	Expression ratio	1.5169				Expression ratio	1.6805				Expression ratio	1.4066				Expression ratio	1.0085				Expression ratio	1.6702				Expression ratio	0.3157
	SD	0.3765				SD	0.7913				SD	0.2619				SD	0.1326				SD	0.2229				SD	0.0964
	EXP4
	Liver					Spleen					Heart					Thymus					Brain					Skeletal muscle
		mCherry1	Hprt	B2mg	Alas		mCherry1	Hprt	B2mg	Alas		mCherry1	Hprt	B2mg	Alas		mCherry1	Hprt	B2mg	Alas		mCherry1	Hprt	B2mg	Alas		mCherry1	Hprt	B2mg	Alas
	Control group mean	20.0133	19.6533	14.4867	19.6367	Control group mean	20.2233	20.0167	15.5167	22.6	Control group mean	15.2567	19.9533	17.2233	18.79	Control group mean	21.2933	18.8667	15.8067	21.2033	Control group mean	18.5867	18.2767	19.3067	20.3667	Control group mean	14.45	21.68	19.5533	19.28
	SD	0.042	0.074	0.042	0.085	SD	0.084	0.076	0.17	0.04	SD	0.031	0.061	0.023	0.046	SD	0.074	0.012	0.078	0.132	SD	0.067	0.057	0.257	0.275	SD	0.114	0.052	0.103	0.087
	Sample group mean	19.1433	19.6933	14.31	18.29	Sample group mean	19.2033	19.0233	13.9367	21.5533	Sample group mean	15.59	19.9633	16.7933	18.9167	Sample group mean	20.7667	18.5067	15.1433	21.0867	Sample group mean	18.57	17.8967	17.9533	19.9867	Sample group mean	16.8767	21.6533	18.9233	19.7567
	SD	0.05	0.146	0.122	0.017	SD	0.115	0.06	0.127	0.031	SD	0.184	0.021	0.031	0.015	SD	0.07	0.051	0.038	0.07	SD	0.096	0.097	0.042	0.025	SD	0.042	0.131	0.055	0.04
	Expression ratio	1.8277	0.9727	1.1303	2.5432	Expression ratio	2.0279	1.9908	2.9897	2.0658	Expression ratio	0.7937	0.9931	1.3472	0.9159	Expression ratio	1.4406	1.2834	1.5837	1.0842	Expression ratio	1.0116	1.3013	2.555	1.3013	Expression ratio	0.186	1.0187	1.5476	0.7186
	SD	0.0827	0.1101	0.1007	0.153	SD	0.2001	0.1335	0.4409	0.0721	SD	0.1024	0.0444	0.0358	0.0307	SD	0.1017	0.0468	0.0949	0.1124	SD	0.0822	0.1015	0.461	0.2488	SD	0.0156	0.0992	0.1249	0.0479
	Results:	1.828x (UP)	NO change	1.130x (UP)	2.543x (UP)	Results:	2.028x (UP)	1.991x (UP)	2.990x (UP)	2.066x (UP)	Results:	1.260x (DOWN)	NO change	1.347x (UP)	1.092x (DOWN)	Results:	1.441x (UP)	1.283x (UP)	1.584x (UP)	NO change	Results:	NO change	1.301x (UP)	2.555x (UP)	1.301x (UP)	Results:	5.376x (DOWN)	NO change	1.548x (UP)	1.392x (DOWN)
	Normalized values					Normalized values					Normalized values					Normalized values					Normalized values					Normalized values
	Sample group mean	19.6378	Reference gene	Reference gene	Reference gene	Sample group mean	20.41	Reference gene	Reference gene	Reference gene	Sample group mean	15.6878	Reference gene	Reference gene	Reference gene	Sample group mean	21.1467	Reference gene	Reference gene	Reference gene	Sample group mean	19.2744	Reference gene	Reference gene	Reference gene	Sample group mean	16.9367	Reference gene	Reference gene	Reference gene
	SD	0.231	Reference gene	Reference gene	Reference gene	SD	0.265	Reference gene	Reference gene	Reference gene	SD	0.204	Reference gene	Reference gene	Reference gene	SD	0.194	Reference gene	Reference gene	Reference gene	SD	0.407	Reference gene	Reference gene	Reference gene	SD	0.21	Reference gene	Reference gene	Reference gene
	Expression ratio	1.2973	Reference gene	Reference gene	Reference gene	Expression ratio	0.8786	Reference gene	Reference gene	Reference gene	Expression ratio	0.7417	Reference gene	Reference gene	Reference gene	Expression ratio	1.107	Reference gene	Reference gene	Reference gene	Expression ratio	0.6208	Reference gene	Reference gene	Reference gene	Expression ratio	0.1784	Reference gene	Reference gene	Reference gene
	SD	0.2109	Reference gene	Reference gene	Reference gene	SD	0.1695	Reference gene	Reference gene	Reference gene	SD	0.1061	Reference gene	Reference gene	Reference gene	SD	0.1591	Reference gene	Reference gene	Reference gene	SD	0.1775	Reference gene	Reference gene	Reference gene	SD	0.0296	Reference gene	Reference gene	Reference gene
	Results:	1.297x (UP)	Reference gene	Reference gene	Reference gene	Results:	NO change	Reference gene	Reference gene	Reference gene	Results:	1.348x (DOWN)	Reference gene	Reference gene	Reference gene	Results:	NO change	Reference gene	Reference gene	Reference gene	Results:	1.611x (DOWN)	Reference gene	Reference gene	Reference gene	Results:	5.605x (DOWN)	Reference gene	Reference gene	Reference gene
	Expression ratio	1.2973				Expression ratio	0.8786				Expression ratio	0.7417				Expression ratio	1.107				Expression ratio	0.6208				Expression ratio	0.1784
	SD	0.2109				SD	0.1695				SD	0.1061				SD	0.1591				SD	0.1775				SD	0.0296
	EXP5
	Liver					Heart					Thymus					Brain
		mCherry1	Hprt	B2mg	Alas		mCherry1	Hprt	B2mg	Alas		mCherry1	Hprt	B2mg	Alas		mCherry1	Hprt	B2mg	Alas
	Control group mean	22.6	21.09	16.9133	21.0333	Control group mean	18.13	19.81	16.9633	20.2967	Control group mean	22.44	18.1567	14.91	21.4633	Control group mean	20.6	17.52	18.2067	20.6833
	SD	0.061	0.069	0.021	0.071	SD	0.066	0.053	0.031	0.04	SD	0.12	0.076	0.078	0.015	SD	0.044	0.079	0.067	0.031
	Sample group mean	19.12	19.1433	13.87	17.7033	Sample group mean	16.7567	19.56	16.06	19.4567	Sample group mean	21.7	18	14.9633	21.57	Sample group mean	19.4	17.3733	17.9933	20.58
	SD	0.04	0.032	0.036	0.045	SD	0.031	0.046	0.01	0.025	SD	0.066	0.017	0.04	0.017	SD	0.131	0.061	0.038	0.06
	Expression ratio	11.1579	3.8548	8.2439	10.0561	Expression ratio	2.5907	1.1892	1.8704	1.7901	Expression ratio	1.6702	1.1147	0.9637	0.9287	Expression ratio	2.2974	1.107	1.1594	1.0743
	SD	0.5631	0.2041	0.2379	0.586	SD	0.1299	0.0577	0.0417	0.0591	SD	0.1583	0.06	0.0587	0.0149	SD	0.2195	0.0769	0.0616	0.0501
	Results:	11.158x (UP)	3.855x (UP)	8.244x (UP)	10.056x (UP)	Results:	2.591x (UP)	1.189x (UP)	1.870x (UP)	1.790x (UP)	Results:	1.670x (UP)	1.115x (UP)	NO change	1.077x (DOWN)	Results:	2.297x (UP)	1.107x (UP)	1.159x (UP)	1.074x (UP)
	Normalized values					Normalized values					Normalized values					Normalized values
	Sample group mean	21.8933	Reference gene	Reference gene	Reference gene	Sample group mean	17.4211	Reference gene	Reference gene	Reference gene	Sample group mean	21.6989	Reference gene	Reference gene	Reference gene	Sample group mean	19.5544	Reference gene	Reference gene	Reference gene
	SD	0.127	Reference gene	Reference gene	Reference gene	SD	0.096	Reference gene	Reference gene	Reference gene	SD	0.136	Reference gene	Reference gene	Reference gene	SD	0.194	Reference gene	Reference gene	Reference gene
	Expression ratio	1.632	Reference gene	Reference gene	Reference gene	Expression ratio	1.6345	Reference gene	Reference gene	Reference gene	Expression ratio	1.6715	Reference gene	Reference gene	Reference gene	Expression ratio	2.0642	Reference gene	Reference gene	Reference gene
	SD	0.1597	Reference gene	Reference gene	Reference gene	SD	0.1313	Reference gene	Reference gene	Reference gene	SD	0.2105	Reference gene	Reference gene	Reference gene	SD	0.2841	Reference gene	Reference gene	Reference gene
	Results:	1.632x (UP)	Reference gene	Reference gene	Reference gene	Results:	1.635x (UP)	Reference gene	Reference gene	Reference gene	Results:	1.671x (UP)	Reference gene	Reference gene	Reference gene	Results:	2.064x (UP)	Reference gene	Reference gene	Reference gene
	Expression ratio	1.632				Expression ratio	1.6345				Expression ratio	1.6715				Expression ratio	2.0642
	SD	0.1597				SD	0.1313				SD	0.2105				SD	0.2841

## Sheet: Figure 6E dHEL1
			Exp_1	Exp_2	Exp_3	Exp_4	Exp_5	Exp_6	Exp_7	Exp_8	Exp_9	Exp_10	Mean	SD	N
	Liver	Expression ratio	1.8517	0.6417	0.4654	1.3545	0.8572	1.3905	0.5882	0.7625	1.1199	0.5669	0.95985	0.407291	10																				SOM						DicerΔHEL1							Mean, SD, N
		SD	0.7118	0.1087	0.1003	0.0964	0.1616	0.2078	0.225	3.5644	0.2283	0.1482								Mean	SD																Mean	SD					Mean	SD				Two Tailed, unpaired t-test
																			brain	1.09456	0.0867475															Liver	1.17798	0.0994044				Liver	0.95985	0.407291				Liver	0.2668
	Spleen	Expression ratio	0.7667	0.2645		0.9832	0.5905		0.7828	1.4197	1.3483	1.5655	0.96515	0.0986681	8				heart	0.48739	0.0382495															Spleen	1.1696	0.28189				Spleen	0.96515	0.0986681				Spleen	0.0893
		SD	0.1219	0.0366		0.0846	0.2519		0.0869	0.3471	0.3262	0.3947							liver	0.95985	0.407291															Heart	1.1734	0.078028				Heart	0.48739	0.0382495				Heart	0.0001
					N.A			N.A											muscle	0.0622	0.0056487															Thymus	1.0559	0.0687454				Thymus	1.1252	0.0913715				Thymus	0.1614
	Heart	Expression ratio	0.3111	0.5156	0.1258	0.6329	0.3893	0.2624	0.2943	0.5878	1.0985	0.6562	0.48739	0.0382495	10				spleen	0.96515	0.0986681															Brain	1.17422	0.097034				Brain	1.09456	0.0867475				Brain	0.1338
		SD	0.072	0.1338	0.0369	0.0791	0.0782	0.0303	0.0597	0.1315	0.2145	0.1179							thymus	1.1252	0.0913715															Skeletal muscle	0.243467	0.0407108				Skeletal Muscle	0.0622	0.0056487				Skeletal Muscle	0.0016
	Thymus	Expression ratio	1.1594	1.0943	0.3035	1.0361	0.8481	1.8489	0.904	1.3472	1.5984	1.1121	1.1252	0.0913715	10																					ERROR BAR = SD							ERROR BAR = SD
		SD	0.403	0.174	0.0837	0.0997	0.3092	0.2897	0.1249	0.316	0.3326	0.247								ERROR BAR = SD
	Brain	Expression ratio	0.7714	1.0968	0.3389	0.904	0.6557	0.8526	0.601	1.4066	2.468	1.5274	1.09456	0.0867475	10
		SD	0.1354	0.3306	0.0632	0.0757	0.1386	0.091	0.0703	0.3157	0.5142	0.2751
	Skeletal muscle	Expression ratio	0.0447						0.0758	0.0661			0.0622	0.0056487	3
		SD	0.0093						0.0122	0.0072
	Experiments
	EXP1
	Liver					Spleen					Heart					Thymus					Brain					Skeletal muscle
		mCherry1	Hprt	B2mg	Alas		mCherry1	Hprt	B2mg	Alas		mCherry1	Hprt	B2mg	Alas		mCherry1	Hprt	B2mg	Alas		mCherry1	Hprt	B2mg	Alas		mCherry1	Hprt	B2mg	Alas
	Control group mean	21.26	20.1633	14.5833	16.61	Control group mean	21.2967	20.0267	15.2233	22.54	Control group mean	16.4633	20.4967	17.61	19.5833	Control group mean	21.93	18.92	15.3367	21.2567	Control group mean	19.55	18.51	19.5533	20.6733	Control group mean	14.8233	22.3967	20.0733	20.8667
	SD	0.03	0.105	0.125	0.095	SD	0.116	0.035	0.072	0.04	SD	0.232	0.064	0.123	0.119	SD	0.28	0.026	0.103	0.065	SD	0.03	0.02	0.103	0.031	SD	0.064	0.196	0.081	0.093
	Sample group mean	20.54	20.4467	14.7	16.7167	Sample group mean	21.5633	19.9	15.17	22.37	Sample group mean	18.1033	20.52	17.6333	19.4033	Sample group mean	22.11	19.1667	15.9633	21.5633	Sample group mean	19.61	18.17	19.2067	20.4167	Sample group mean	18.9867	22.0833	19.8267	20.4667
	SD	0.08	0.512	0.04	0.021	SD	0.046	0.114	0.036	0.122	SD	0.096	0.036	0.093	0.072	SD	0.299	0.055	0.253	0.035	SD	0.03	0.06	0.203	0.075	SD	0.162	0.031	0.076	0.023
	Expression ratio	1.6472	0.8217	0.9223	0.9287	Expression ratio	0.8312	1.0918	1.0377	1.1251	Expression ratio	0.3209	0.984	0.984	1.1329	Expression ratio	0.8827	0.8428	0.6477	0.8085	Expression ratio	0.9593	1.2658	1.2716	1.1947	Expression ratio	0.0558	1.2426	1.1865	1.3195
	SD	0.0976	0.2978	0.0839	0.0629	SD	0.0719	0.09	0.0581	0.0999	SD	0.0558	0.0498	0.1051	0.1096	SD	0.2505	0.0357	0.1227	0.0414	SD	0.0282	0.0555	0.2005	0.0671	SD	0.0067	0.1705	0.0915	0.0876
	Results:	1.647x (UP)	NO change	NO change	NO change	Results:	1.203x (DOWN)	NO change	NO change	1.125x (UP)	Results:	3.117x (DOWN)	NO change	NO change	1.133x (UP)	Results:	NO change	1.186x (DOWN)	1.544x (DOWN)	1.237x (DOWN)	Results:	1.042x (DOWN)	1.266x (UP)	1.272x (UP)	1.195x (UP)	Results:	17.918x (DOWN)	1.243x (UP)	1.186x (UP)	1.320x (UP)
	Normalized values					Normalized values					Normalized values					Normalized values					Normalized values					Normalized values
	Sample group mean	20.3711	Reference gene	Reference gene	Reference gene	Sample group mean	21.68	Reference gene	Reference gene	Reference gene	Sample group mean	18.1478	Reference gene	Reference gene	Reference gene	Sample group mean	21.7167	Reference gene	Reference gene	Reference gene	Sample group mean	19.9244	Reference gene	Reference gene	Reference gene	Sample group mean	19.3067	Reference gene	Reference gene	Reference gene
	SD	0.554	Reference gene	Reference gene	Reference gene	SD	0.198	Reference gene	Reference gene	Reference gene	SD	0.24	Reference gene	Reference gene	Reference gene	SD	0.416	Reference gene	Reference gene	Reference gene	SD	0.251	Reference gene	Reference gene	Reference gene	SD	0.295	Reference gene	Reference gene	Reference gene
	Expression ratio	1.8517	Reference gene	Reference gene	Reference gene	Expression ratio	0.7667	Reference gene	Reference gene	Reference gene	Expression ratio	0.3111	Reference gene	Reference gene	Reference gene	Expression ratio	1.1594	Reference gene	Reference gene	Reference gene	Expression ratio	0.7714	Reference gene	Reference gene	Reference gene	Expression ratio	0.0447	Reference gene	Reference gene	Reference gene
	SD	0.7118	Reference gene	Reference gene	Reference gene	SD	0.1219	Reference gene	Reference gene	Reference gene	SD	0.072	Reference gene	Reference gene	Reference gene	SD	0.403	Reference gene	Reference gene	Reference gene	SD	0.1354	Reference gene	Reference gene	Reference gene	SD	0.0093	Reference gene	Reference gene	Reference gene
	Results:	1.852x (UP)	Reference gene	Reference gene	Reference gene	Results:	1.304x (DOWN)	Reference gene	Reference gene	Reference gene	Results:	3.214x (DOWN)	Reference gene	Reference gene	Reference gene	Results:	NO change	Reference gene	Reference gene	Reference gene	Results:	1.296x (DOWN)	Reference gene	Reference gene	Reference gene	Results:	22.368x (DOWN)	Reference gene	Reference gene	Reference gene
	Expression ratio	1.8517				Expression ratio	0.7667				Expression ratio	0.3111				Expression ratio	1.1594				Expression ratio	0.7714				Expression ratio	0.0447
	SD	0.7118				SD	0.1219				SD	0.072				SD	0.403				SD	0.1354				SD	0.0093
	EXP2
	Liver					Spleen					Heart					Thymus					Brain
		mCherry1	Hprt	B2-mg	Alas		mCherry1	Hprt	B2-mg	Alas		mCherry1	Hprt	B2-mg	Alas		mCherry1	Hprt	B2-mg	Alas		mCherry1	Hprt	B2-mg	Alas
	Control group mean	22.6867	20.3533	15.0167	17.6633	Control group mean	25.6067	23.2333	19.5667	25.2667	Control group mean	20.8633	21.89	19.52	21.1967	Control group mean	24.5	19.6833	16.3833	21.9733	Control group mean	22.2233	18.53	19.27	20.6233
	SD	0.085	0.14	0.061	0.138	SD	0.049	0.064	0.09	0.029	SD	0.162	0.026	0.066	0.204	SD	0.072	0.049	0.127	0.029	SD	0.367	0.098	0.036	0.116
	Sample group mean	23.1867	20.4533	15.0333	17.1267	Sample group mean	25.3133	21.0267	16.6733	23.73	Sample group mean	20.94	21.0133	18.37	20.5867	Sample group mean	23.7867	19.1533	15.6567	21.48	Sample group mean	22.0467	18.65	18.9267	20.7167
	SD	0.042	0.04	0.065	0.049	SD	0.118	0.031	0.071	0.066	SD	0.187	0.055	0.13	0.11	SD	0.13	0.012	0.081	0.066	SD	0.093	0.089	0.1	0.06
	Expression ratio	0.7071	0.933	0.9885	1.4506	Expression ratio	1.2255	4.6161	7.4299	2.9012	Expression ratio	0.9482	1.8361	2.2191	1.5263	Expression ratio	1.6396	1.4439	1.6548	1.4077	Expression ratio	1.1303	0.9202	1.2687	0.9374
	SD	0.0464	0.0943	0.0612	0.1473	SD	0.109	0.2278	0.5909	0.1441	SD	0.1628	0.0778	0.224	0.2455	SD	0.1691	0.0507	0.1731	0.0699	SD	0.2963	0.0846	0.0936	0.0849
	Results:	1.414x (DOWN)	NO change	NO change	1.451x (UP)	Results:	1.225x (UP)	4.616x (UP)	7.430x (UP)	2.901x (UP)	Results:	NO change	1.836x (UP)	2.219x (UP)	1.526x (UP)	Results:	1.640x (UP)	1.444x (UP)	1.655x (UP)	1.408x (UP)	Results:	NO change	NO change	1.269x (UP)	NO change
	Normalized values					Normalized values					Normalized values					Normalized values					Normalized values
	Sample group mean	23.3267	Reference gene	Reference gene	Reference gene	Sample group mean	27.5256	Reference gene	Reference gene	Reference gene	Sample group mean	21.8189	Reference gene	Reference gene	Reference gene	Sample group mean	24.37	Reference gene	Reference gene	Reference gene	Sample group mean	22.09	Reference gene	Reference gene	Reference gene
	SD	0.229	Reference gene	Reference gene	Reference gene	SD	0.193	Reference gene	Reference gene	Reference gene	SD	0.337	Reference gene	Reference gene	Reference gene	SD	0.218	Reference gene	Reference gene	Reference gene	SD	0.234	Reference gene	Reference gene	Reference gene
	Expression ratio	0.6417	Reference gene	Reference gene	Reference gene	Expression ratio	0.2645	Reference gene	Reference gene	Reference gene	Expression ratio	0.5156	Reference gene	Reference gene	Reference gene	Expression ratio	1.0943	Reference gene	Reference gene	Reference gene	Expression ratio	1.0968	Reference gene	Reference gene	Reference gene
	SD	0.1087	Reference gene	Reference gene	Reference gene	SD	0.0366	Reference gene	Reference gene	Reference gene	SD	0.1338	Reference gene	Reference gene	Reference gene	SD	0.174	Reference gene	Reference gene	Reference gene	SD	0.3306	Reference gene	Reference gene	Reference gene
	Results:	1.558x (DOWN)	Reference gene	Reference gene	Reference gene	Results:	3.781x (DOWN)	Reference gene	Reference gene	Reference gene	Results:	1.939x (DOWN)	Reference gene	Reference gene	Reference gene	Results:	NO change	Reference gene	Reference gene	Reference gene	Results:	NO change	Reference gene	Reference gene	Reference gene
	Expression ratio	0.6417				Expression ratio	0.2645				Expression ratio	0.5156				Expression ratio	1.0943				Expression ratio	1.0968
	SD	0.1087				SD	0.0366				SD	0.1338				SD	0.174				SD	0.3306
	EXP3
	Liver					Heart					Thymus					Brain
		mCherry1	Hprt	B2-mg	Alas		mCherry1	Hprt	B2-mg	Alas		mCherry1	Hprt	B2-mg	Alas		mCherry1	Hprt	B2-mg	Alas
	Control group mean	24.1933	21.07	16.0333	18.86	Control group mean	20.7733	21.8733	19.74	21.1467	Control group mean	25.0467	20.7667	17.75	22.8867	Control group mean	24.8367	21.5533	22.89	23.3867
	SD	0.042	0.09	0.099	0.201	SD	0.101	0.067	0.03	0.09	SD	0.238	0.038	0.07	0.057	SD	0.11	0.119	0	0.193
	Sample group mean	24.7333	20.49	15.2267	18.5567	Sample group mean	22.8033	21.1633	18.2967	20.4167	Sample group mean	25.2567	18.82	16.2567	21.7967	Sample group mean	24.52	19.73	20.4533	22.0133
	SD	0.047	0.137	0.114	0.051	SD	0.08	0.074	0.361	0.117	SD	0.05	0.288	0.081	0.006	SD	0.062	0.026	0.058	0.029
	Expression ratio	0.6878	1.4948	1.7492	1.234	Expression ratio	0.2449	1.6358	2.7195	1.6586	Expression ratio	0.8645	3.8548	2.8154	2.1287	Expression ratio	1.2454	3.539	5.4139	2.5907
	SD	0.03	0.1703	0.1825	0.1772	SD	0.0219	0.1126	0.6831	0.1696	SD	0.1458	0.7759	0.2087	0.0843	SD	0.1093	0.2998	0.2167	0.3504
	Results:	1.454x (DOWN)	1.495x (UP)	1.749x (UP)	1.234x (UP)	Results:	4.084x (DOWN)	1.636x (UP)	2.719x (UP)	1.659x (UP)	Results:	NO change	3.855x (UP)	2.815x (UP)	2.129x (UP)	Results:	1.245x (UP)	3.539x (UP)	5.414x (UP)	2.591x (UP)
	Normalized values					Normalized values					Normalized values					Normalized values
	Sample group mean	25.2967	Reference gene	Reference gene	Reference gene	Sample group mean	23.7644	Reference gene	Reference gene	Reference gene	Sample group mean	26.7667	Reference gene	Reference gene	Reference gene	Sample group mean	26.3978	Reference gene	Reference gene	Reference gene
	SD	0.308	Reference gene	Reference gene	Reference gene	SD	0.412	Reference gene	Reference gene	Reference gene	SD	0.319	Reference gene	Reference gene	Reference gene	SD	0.245	Reference gene	Reference gene	Reference gene
	Expression ratio	0.4654	Reference gene	Reference gene	Reference gene	Expression ratio	0.1258	Reference gene	Reference gene	Reference gene	Expression ratio	0.3035	Reference gene	Reference gene	Reference gene	Expression ratio	0.3389	Reference gene	Reference gene	Reference gene
	SD	0.1003	Reference gene	Reference gene	Reference gene	SD	0.0369	Reference gene	Reference gene	Reference gene	SD	0.0837	Reference gene	Reference gene	Reference gene	SD	0.0632	Reference gene	Reference gene	Reference gene
	Results:	2.149x (DOWN)	Reference gene	Reference gene	Reference gene	Results:	7.951x (DOWN)	Reference gene	Reference gene	Reference gene	Results:	3.294x (DOWN)	Reference gene	Reference gene	Reference gene	Results:	2.951x (DOWN)	Reference gene	Reference gene	Reference gene
	Expression ratio	0.4654				Expression ratio	0.1258				Expression ratio	0.3035				Expression ratio	0.3389
	SD	0.1003				SD	0.0369				SD	0.0837				SD	0.0632
	EXP4
	Liver					Spleen					Heart					Thymus					Brain
		mCherry1	Hprt	B2mg	Alas		mCherry1	Hprt	B2mg	Alas		mCherry1	Hprt	B2mg	Alas		mCherry1	Hprt	B2mg	Alas		mCherry1	Hprt	B2mg	Alas
	Control group mean	19.19	19.44	14.86	17.7467	Control group mean	25.32	21.8333	19.65	25.5833	Control group mean	19.0167	19.58	17.1033	19.53	Control group mean	23.41	20.3333	15.28	21.24	Control group mean	21.0233	17.6	18.58	20.6
	SD	0.026	0	0.03	0.083	SD	0.035	0.006	0.03	0.061	SD	0.021	0.036	0.031	0.04	SD	0.053	0.015	0.017	0.106	SD	0.038	0.01	0.056	0.062
	Sample group mean	18.9833	19.8933	14.9367	17.91	Sample group mean	21.2767	18.8933	14.0933	21.8767	Sample group mean	19.4933	19.4967	16.8533	19.3133	Sample group mean	22.44	18.18	14.8	21.1167	Sample group mean	21.2033	17.73	18.5333	20.62
	SD	0.015	0.021	0.032	0.017	SD	0.055	0.015	0.035	0.071	SD	0.035	0.015	0.015	0.163	SD	0.01	0.044	0.01	0.051	SD	0.021	0.044	0.055	0.026
	Expression ratio	1.154	0.7304	0.9482	0.893	Expression ratio	16.4879	7.6741	47.0677	13.0562	Expression ratio	0.7186	1.0595	1.1892	1.162	Expression ratio	1.9588	4.4485	1.3947	1.0892	Expression ratio	0.8827	0.9138	1.0329	0.9862
	SD	0.0244	0.0105	0.0289	0.0526	SD	0.7436	0.0869	1.5069	0.8473	SD	0.0203	0.0288	0.0282	0.1351	SD	0.0731	0.1424	0.0193	0.0888	SD	0.0264	0.0283	0.0561	0.0464
	Results:	1.154x (UP)	1.369x (DOWN)	1.055x (DOWN)	1.120x (DOWN)	Results:	16.488x (UP)	7.674x (UP)	47.068x (UP)	13.056x (UP)	Results:	1.392x (DOWN)	1.059x (UP)	1.189x (UP)	1.162x (UP)	Results:	1.959x (UP)	4.449x (UP)	1.395x (UP)	NO change	Results:	1.133x (DOWN)	1.094x (DOWN)	NO change	NO change
	Normalized values					Normalized values					Normalized values					Normalized values					Normalized values
	Sample group mean	18.7522	Reference gene	Reference gene	Reference gene	Sample group mean	25.3444	Reference gene	Reference gene	Reference gene	Sample group mean	19.6767	Reference gene	Reference gene	Reference gene	Sample group mean	23.3589	Reference gene	Reference gene	Reference gene	Sample group mean	21.1689	Reference gene	Reference gene	Reference gene
	SD	0.099	Reference gene	Reference gene	Reference gene	SD	0.119	Reference gene	Reference gene	Reference gene	SD	0.179	Reference gene	Reference gene	Reference gene	SD	0.128	Reference gene	Reference gene	Reference gene	SD	0.115	Reference gene	Reference gene	Reference gene
	Expression ratio	1.3545	Reference gene	Reference gene	Reference gene	Expression ratio	0.9832	Reference gene	Reference gene	Reference gene	Expression ratio	0.6329	Reference gene	Reference gene	Reference gene	Expression ratio	1.0361	Reference gene	Reference gene	Reference gene	Expression ratio	0.904	Reference gene	Reference gene	Reference gene
	SD	0.0964	Reference gene	Reference gene	Reference gene	SD	0.0846	Reference gene	Reference gene	Reference gene	SD	0.0791	Reference gene	Reference gene	Reference gene	SD	0.0997	Reference gene	Reference gene	Reference gene	SD	0.0757	Reference gene	Reference gene	Reference gene
	Results:	1.355x (UP)	Reference gene	Reference gene	Reference gene	Results:	NO change	Reference gene	Reference gene	Reference gene	Results:	1.580x (DOWN)	Reference gene	Reference gene	Reference gene	Results:	NO change	Reference gene	Reference gene	Reference gene	Results:	1.106x (DOWN)	Reference gene	Reference gene	Reference gene
	Expression ratio	1.3545				Expression ratio	0.9832				Expression ratio	0.6329				Expression ratio	1.0361				Expression ratio	0.904
	SD	0.0964				SD	0.0846				SD	0.0791				SD	0.0997				SD	0.0757
	EXP5
	Liver					Spleen					Heart					Thymus					Brain
		mCherry1	Hprt	B2mg	Alas		mCherry1	Hprt	B2mg	Alas		mCherry1	Hprt	B2mg	Alas		mCherry1	Hprt	B2mg	Alas		mCherry1	Hprt	B2mg	Alas
	Control group mean	18.88	20.5967	14.74	19.3333	Control group mean	20.52	19.4067	14.2067	22.01	Control group mean	19.68	21.6933	19.21	22.0667	Control group mean	22.48	18.8233	15.8467	22.27	Control group mean	20.0667	18.0567	18.1867	20.9367
	SD	0.036	0.051	0.149	0.11	SD	0.036	0.574	0.105	0.108	SD	0.06	0.146	0.199	0.025	SD	0.45	0.11	0.187	0.053	SD	0.074	0.051	0.129	0.133
	Sample group mean	18.8733	20.8667	14.9567	18.16	Sample group mean	22.2133	19.91	15.5	23.0133	Sample group mean	19.6867	20.58	17.67	20.6567	Sample group mean	24.4833	20.4767	18.18	23.58	Sample group mean	20.68	17.8	18.8667	20.5267
	SD	0.015	0.06	0.172	0.046	SD	0.08	0.087	0.104	0.029	SD	0.118	0.044	0.052	0.015	SD	0.032	0.145	0.044	0.01	SD	0.053	0.036	0.055	0.208
	Expression ratio	1.0046	0.8293	0.8606	2.2553	Expression ratio	0.3092	0.7055	0.408	0.4988	Expression ratio	0.9954	2.1634	2.9079	2.6574	Expression ratio	0.2494	0.3179	0.1984	0.4033	Expression ratio	0.6537	1.1947	0.6242	1.3287
	SD	0.0273	0.0455	0.1359	0.1865	SD	0.0188	0.2837	0.0418	0.0387	SD	0.0916	0.2281	0.415	0.0542	SD	0.0781	0.04	0.0264	0.0151	SD	0.0411	0.0519	0.0607	0.2278
	Results:	NO change	1.206x (DOWN)	NO change	2.255x (UP)	Results:	3.234x (DOWN)	NO change	2.451x (DOWN)	2.005x (DOWN)	Results:	NO change	2.163x (UP)	2.908x (UP)	2.657x (UP)	Results:	4.009x (DOWN)	3.146x (DOWN)	5.040x (DOWN)	2.479x (DOWN)	Results:	1.530x (DOWN)	1.195x (UP)	1.602x (DOWN)	1.329x (UP)
	Normalized values					Normalized values					Normalized values					Normalized values					Normalized values
	Sample group mean	19.1022	Reference gene	Reference gene	Reference gene	Sample group mean	21.28	Reference gene	Reference gene	Reference gene	Sample group mean	21.0411	Reference gene	Reference gene	Reference gene	Sample group mean	22.7178	Reference gene	Reference gene	Reference gene	Sample group mean	20.6756	Reference gene	Reference gene	Reference gene
	SD	0.27	Reference gene	Reference gene	Reference gene	SD	0.614	Reference gene	Reference gene	Reference gene	SD	0.284	Reference gene	Reference gene	Reference gene	SD	0.272	Reference gene	Reference gene	Reference gene	SD	0.296	Reference gene	Reference gene	Reference gene
	Expression ratio	0.8572	Reference gene	Reference gene	Reference gene	Expression ratio	0.5905	Reference gene	Reference gene	Reference gene	Expression ratio	0.3893	Reference gene	Reference gene	Reference gene	Expression ratio	0.8481	Reference gene	Reference gene	Reference gene	Expression ratio	0.6557	Reference gene	Reference gene	Reference gene
	SD	0.1616	Reference gene	Reference gene	Reference gene	SD	0.2519	Reference gene	Reference gene	Reference gene	SD	0.0782	Reference gene	Reference gene	Reference gene	SD	0.3092	Reference gene	Reference gene	Reference gene	SD	0.1386	Reference gene	Reference gene	Reference gene
	Results:	NO change	Reference gene	Reference gene	Reference gene	Results:	1.693x (DOWN)	Reference gene	Reference gene	Reference gene	Results:	2.569x (DOWN)	Reference gene	Reference gene	Reference gene	Results:	NO change	Reference gene	Reference gene	Reference gene	Results:	1.525x (DOWN)	Reference gene	Reference gene	Reference gene
	Expression ratio	0.8572				Expression ratio	0.5905				Expression ratio	0.3893				Expression ratio	0.8481				Expression ratio	0.6557
	SD	0.1616				SD	0.2519				SD	0.0782				SD	0.3092				SD	0.1386
	EXP6
	Liver					Heart					Thymus					Brain
		mCherry1	Hprt	B2mg	Alas		mCherry1	Hprt	B2mg	Alas		mCherry1	Hprt	B2mg	Alas		mCherry1	Hprt	B2mg	Alas
	Control group mean	24.58	21.22	17.2933	24.66	Control group mean	18.2667	20.3633	18.8567	20.12	Control group mean	25.11	19.6333	17.7067	23.02	Control group mean	21.1033	18.0867	19.7033	20.9067
	SD	0.044	0.062	0.095	0.03	SD	0.086	0.115	0.059	0.036	SD	0.087	0.045	0.021	0.04	SD	0.038	0.05	0.021	0.064
	Sample group mean	24.3667	21.68	17.51	24.77	Sample group mean	20.8733	20.9233	19.5833	20.8633	Sample group mean	24.2033	19.6133	17.7233	22.9633	Sample group mean	22.2533	19.3133	20.3033	21.84
	SD	0.159	0.026	0.01	0.069	SD	0.04	0.021	0.006	0.015	SD	0.067	0.015	0.11	0.15	SD	0.04	0.04	0.067	0.087
	Expression ratio	1.1594	0.727	0.8606	0.9266	Expression ratio	0.1642	0.6783	0.6043	0.5974	Expression ratio	1.8747	1.014	0.9885	1.0401	Expression ratio	0.4506	0.4273	0.6598	0.5236
	SD	0.1324	0.0342	0.0567	0.0485	SD	0.0108	0.055	0.0247	0.0162	SD	0.1425	0.0335	0.0768	0.1122	SD	0.0173	0.0191	0.0319	0.0391
	Results:	1.159x (UP)	1.376x (DOWN)	1.162x (DOWN)	1.079x (DOWN)	Results:	6.091x (DOWN)	1.474x (DOWN)	1.655x (DOWN)	1.674x (DOWN)	Results:	1.875x (UP)	NO change	NO change	NO change	Results:	2.219x (DOWN)	2.340x (DOWN)	1.516x (DOWN)	1.910x (DOWN)
	Normalized values					Normalized values					Normalized values					Normalized values
	Sample group mean	24.1044	Reference gene	Reference gene	Reference gene	Sample group mean	20.1967	Reference gene	Reference gene	Reference gene	Sample group mean	24.2233	Reference gene	Reference gene	Reference gene	Sample group mean	21.3333	Reference gene	Reference gene	Reference gene
	SD	0.211	Reference gene	Reference gene	Reference gene	SD	0.142	Reference gene	Reference gene	Reference gene	SD	0.209	Reference gene	Reference gene	Reference gene	SD	0.149	Reference gene	Reference gene	Reference gene
	Expression ratio	1.3905	Reference gene	Reference gene	Reference gene	Expression ratio	0.2624	Reference gene	Reference gene	Reference gene	Expression ratio	1.8489	Reference gene	Reference gene	Reference gene	Expression ratio	0.8526	Reference gene	Reference gene	Reference gene
	SD	0.2078	Reference gene	Reference gene	Reference gene	SD	0.0303	Reference gene	Reference gene	Reference gene	SD	0.2897	Reference gene	Reference gene	Reference gene	SD	0.091	Reference gene	Reference gene	Reference gene
	Results:	1.390x (UP)	Reference gene	Reference gene	Reference gene	Results:	3.811x (DOWN)	Reference gene	Reference gene	Reference gene	Results:	1.849x (UP)	Reference gene	Reference gene	Reference gene	Results:	1.173x (DOWN)	Reference gene	Reference gene	Reference gene
	Expression ratio	1.3905				Expression ratio	0.2624				Expression ratio	1.8489				Expression ratio	0.8526
	SD	0.2078				SD	0.0303				SD	0.2897				SD	0.091
	EXP7
	Liver					Spleen					Heart					Thymus					Brain					Skeletal muscle
		mCherry1	Hprt	B2mg	Alas		mCherry1	Hprt	B2mg	Alas		mCherry1	Hprt	B2mg	Alas		mCherry1	Hprt	B2mg	Alas		mCherry1	Hprt	B2mg	Alas		mCherry1	Hprt	B2mg	Alas
	Control group mean	20.3433	20.14	15.1167	16.2867	Control group mean	22.8833	21.7167	16.8533	24.0233	Control group mean	16.7733	20.7867	18.28	19.9267	Control group mean	23.9867	20.2367	17.5367	22.6667	Control group mean	19.7333	18.4133	19.65	20.6267	Control group mean	17.4	23.1433	21.8233	21.9467
	SD	0.085	0.026	0.106	0.211	SD	0.031	0.015	0.049	0.075	SD	0.161	0.051	0.157	0.05	SD	0.057	0.049	0.021	0.07	SD	0.045	0.08	0.079	0.047	SD	0.13	0.07	0.11	0.096
	Sample group mean	21.6967	20.5233	15.1867	17.5967	Sample group mean	23.7633	22.2233	17.3367	24.6133	Sample group mean	18.29	20.7467	17.6133	19.89	Sample group mean	23.75	19.78	16.7967	22.7167	Sample group mean	20.5933	18.64	19.6633	20.7633	Sample group mean	20.49	22.8467	20.83	21.3433
	SD	0.101	0.092	0.471	0.029	SD	0.093	0.035	0.07	0.04	SD	0.056	0.119	0.103	0.046	SD	0.072	0.044	0.114	0.093	SD	0.049	0.053	0.074	0.029	SD	0.04	0.055	0.01	0.075
	Expression ratio	0.3914	0.7667	0.9526	0.4033	Expression ratio	0.5434	0.7038	0.7153	0.6643	Expression ratio	0.3495	1.0281	1.5874	1.0257	Expression ratio	1.1783	1.3724	1.6702	0.9659	Expression ratio	0.551	0.8546	0.9908	0.9096	Expression ratio	0.1174	1.2283	1.9908	1.5192
	SD	0.0359	0.0511	0.3185	0.0595	SD	0.0368	0.0187	0.0426	0.0393	SD	0.0412	0.0926	0.2065	0.0484	SD	0.075	0.0626	0.1338	0.078	SD	0.0255	0.0569	0.0744	0.0349	SD	0.0111	0.076	0.1526	0.1284
	Results:	2.555x (DOWN)	1.304x (DOWN)	NO change	2.479x (DOWN)	Results:	1.840x (DOWN)	1.421x (DOWN)	1.398x (DOWN)	1.505x (DOWN)	Results:	2.861x (DOWN)	NO change	1.587x (UP)	NO change	Results:	1.178x (UP)	1.372x (UP)	1.670x (UP)	NO change	Results:	1.815x (DOWN)	1.170x (DOWN)	NO change	1.099x (DOWN)	Results:	8.515x (DOWN)	1.228x (UP)	1.991x (UP)	1.519x (UP)
	Normalized values					Normalized values					Normalized values					Normalized values					Normalized values					Normalized values
	Sample group mean	21.1089	Reference gene	Reference gene	Reference gene	Sample group mean	23.2367	Reference gene	Reference gene	Reference gene	Sample group mean	18.5378	Reference gene	Reference gene	Reference gene	Sample group mean	24.1322	Reference gene	Reference gene	Reference gene	Sample group mean	20.4678	Reference gene	Reference gene	Reference gene	Sample group mean	21.1211	Reference gene	Reference gene	Reference gene
	SD	0.545	Reference gene	Reference gene	Reference gene	SD	0.157	Reference gene	Reference gene	Reference gene	SD	0.245	Reference gene	Reference gene	Reference gene	SD	0.191	Reference gene	Reference gene	Reference gene	SD	0.163	Reference gene	Reference gene	Reference gene	SD	0.191	Reference gene	Reference gene	Reference gene
	Expression ratio	0.5882	Reference gene	Reference gene	Reference gene	Expression ratio	0.7828	Reference gene	Reference gene	Reference gene	Expression ratio	0.2943	Reference gene	Reference gene	Reference gene	Expression ratio	0.904	Reference gene	Reference gene	Reference gene	Expression ratio	0.601	Reference gene	Reference gene	Reference gene	Expression ratio	0.0758	Reference gene	Reference gene	Reference gene
	SD	0.225	Reference gene	Reference gene	Reference gene	SD	0.0869	Reference gene	Reference gene	Reference gene	SD	0.0597	Reference gene	Reference gene	Reference gene	SD	0.1249	Reference gene	Reference gene	Reference gene	SD	0.0703	Reference gene	Reference gene	Reference gene	SD	0.0122	Reference gene	Reference gene	Reference gene
	Results:	1.700x (DOWN)	Reference gene	Reference gene	Reference gene	Results:	1.278x (DOWN)	Reference gene	Reference gene	Reference gene	Results:	3.397x (DOWN)	Reference gene	Reference gene	Reference gene	Results:	NO change	Reference gene	Reference gene	Reference gene	Results:	1.664x (DOWN)	Reference gene	Reference gene	Reference gene	Results:	13.188x (DOWN)	Reference gene	Reference gene	Reference gene
	Expression ratio	0.5882				Expression ratio	0.7828				Expression ratio	0.2943				Expression ratio	0.904				Expression ratio	0.601				Expression ratio	0.0758
	SD	0.225				SD	0.0869				SD	0.0597				SD	0.1249				SD	0.0703				SD	0.0122
	EXP8
	Liver					Spleen					Heart					Thymus					Brain					Skeletal muscle
		mCherry1	Hprt	B2mg	Alas		mCherry1	Hprt	B2mg	Alas		mCherry1	Hprt	B2mg	Alas		mCherry1	Hprt	B2mg	Alas		mCherry1	Hprt	B2mg	Alas		mCherry1	Hprt	B2mg	Alas
	Control group mean	22.25	20.2267	19.0933	17.31	Control group mean	22.7533	20.2933	15.6033	22.32	Control group mean	17.4733	20.55	18.06	19.17	Control group mean	23.3233	19.2633	15.99	21.4067	Control group mean	20.9567	18.5933	19.5033	20.5267	Control group mean	15.88	22.01	19.7	19.8967
	SD	0.233	0.098	6.735	0.017	SD	0.076	0.136	0.035	0.145	SD	0.107	0.104	0.123	0.13	SD	0.121	0.06	0.218	0.131	SD	0.114	0.029	0.012	0.068	SD	0.026	0.075	0.089	0.029
	Sample group mean	21.09	20.0333	15.0033	16.94	Sample group mean	21.8633	19.7867	15.16	22.1167	Sample group mean	17.9433	20.3467	17.6067	18.9367	Sample group mean	22.8233	19.2433	15.76	21.4467	Sample group mean	20.21	18.3933	19.2033	20.2633	Sample group mean	19.73	22.0833	19.59	19.7233
	SD	0.192	0.107	0.081	0.01	SD	0.031	0.098	0.098	0.24	SD	0.121	0.106	0.09	0.126	SD	0.064	0.075	0.106	0.104	SD	0.122	0.074	0.067	0.248	SD	0.044	0.035	0.062	0.051
	Expression ratio	2.2346	1.1434	17.0299	1.2924	Expression ratio	1.8532	1.4208	1.3597	1.1514	Expression ratio	0.722	1.1514	1.3692	1.1755	Expression ratio	1.4142	1.014	1.1728	0.9727	Expression ratio	1.6779	1.1487	1.2311	1.2002	Expression ratio	0.0693	0.9504	1.0792	1.1277
	SD	0.4667	0.115	79.506	0.0179	SD	0.1049	0.165	0.0986	0.2239	SD	0.0808	0.1187	0.1447	0.1474	SD	0.1339	0.0677	0.197	0.1125	SD	0.1937	0.063	0.0577	0.2142	SD	0.0025	0.0549	0.0813	0.046
	Results:	2.235x (UP)	1.143x (UP)	NO change	1.292x (UP)	Results:	1.853x (UP)	1.421x (UP)	1.360x (UP)	NO change	Results:	1.385x (DOWN)	1.151x (UP)	1.369x (UP)	1.176x (UP)	Results:	1.414x (UP)	NO change	NO change	NO change	Results:	1.678x (UP)	1.149x (UP)	1.231x (UP)	NO change	Results:	14.420x (DOWN)	NO change	NO change	1.128x (UP)
	Normalized values					Normalized values					Normalized values					Normalized values					Normalized values					Normalized values
	Sample group mean	22.6411	Reference gene	Reference gene	Reference gene	Sample group mean	22.2478	Reference gene	Reference gene	Reference gene	Sample group mean	18.24	Reference gene	Reference gene	Reference gene	Sample group mean	22.8933	Reference gene	Reference gene	Reference gene	Sample group mean	20.4644	Reference gene	Reference gene	Reference gene	Sample group mean	19.8	Reference gene	Reference gene	Reference gene
	SD	6.74	Reference gene	Reference gene	Reference gene	SD	0.344	Reference gene	Reference gene	Reference gene	SD	0.305	Reference gene	Reference gene	Reference gene	SD	0.316	Reference gene	Reference gene	Reference gene	SD	0.303	Reference gene	Reference gene	Reference gene	SD	0.155	Reference gene	Reference gene	Reference gene
	Expression ratio	0.7625	Reference gene	Reference gene	Reference gene	Expression ratio	1.4197	Reference gene	Reference gene	Reference gene	Expression ratio	0.5878	Reference gene	Reference gene	Reference gene	Expression ratio	1.3472	Reference gene	Reference gene	Reference gene	Expression ratio	1.4066	Reference gene	Reference gene	Reference gene	Expression ratio	0.0661	Reference gene	Reference gene	Reference gene
	SD	3.5644	Reference gene	Reference gene	Reference gene	SD	0.3471	Reference gene	Reference gene	Reference gene	SD	0.1315	Reference gene	Reference gene	Reference gene	SD	0.316	Reference gene	Reference gene	Reference gene	SD	0.3157	Reference gene	Reference gene	Reference gene	SD	0.0072	Reference gene	Reference gene	Reference gene
	Results:	NO change	Reference gene	Reference gene	Reference gene	Results:	1.420x (UP)	Reference gene	Reference gene	Reference gene	Results:	1.701x (DOWN)	Reference gene	Reference gene	Reference gene	Results:	1.347x (UP)	Reference gene	Reference gene	Reference gene	Results:	1.407x (UP)	Reference gene	Reference gene	Reference gene	Results:	15.137x (DOWN)	Reference gene	Reference gene	Reference gene
	Expression ratio	0.7625				Expression ratio	1.4197				Expression ratio	0.5878				Expression ratio	1.3472				Expression ratio	1.4066				Expression ratio	0.0661
	SD	3.5644				SD	0.3471				SD	0.1315				SD	0.316				SD	0.3157				SD	0.0072
	EXP9
	Liver					Spleen					Heart					Thymus					Brain
		mCherry1	Hprt	B2-mg	Alas		mCherry1	Hprt	B2-mg	Alas		mCherry1	Hprt	B2-mg	Alas		mCherry1	Hprt	B2-mg	Alas		mCherry1	Hprt	B2-mg	Alas
	Control group mean	23.5867	23.45	17.01	19.71	Control group mean	26.8067	23.9	19.7167	26.5833	Control group mean	20.85	22.6	19.73	21.56	Control group mean	27.4167	21.9867	19.3867	23.7867	Control group mean	23.59	19.7767	20.85	22.0367
	SD	0.021	0.026	0.02	0.026	SD	0.202	0.046	0.107	0.023	SD	0.159	0.01	0.026	0.035	SD	0.216	0.04	0.131	0.012	SD	0.141	0.078	0.171	0.051
	Sample group mean	22.4233	21.6233	16.9533	18.5933	Sample group mean	23.77	21.4833	17.01	23.89	Sample group mean	19.1833	21.0667	17.8133	20.4167	Sample group mean	24.58	19.8767	16.8533	21.95	Sample group mean	21.1933	19.06	19.2967	21.0267
	SD	0.086	0.162	0.098	0.203	SD	0.085	0.161	0.18	0.036	SD	0.139	0.081	0.047	0.155	SD	0.056	0.076	0.111	0.06	SD	0.042	0.085	0.107	0.11
	Expression ratio	2.2397	3.5472	1.0401	2.1685	Expression ratio	8.2059	5.3394	6.5281	6.4681	Expression ratio	3.1748	2.8945	3.7755	2.2089	Expression ratio	7.1437	4.3169	5.7891	3.5718	Expression ratio	5.2659	1.6434	2.9349	2.0139
	SD	0.1377	0.4028	0.0722	0.3071	SD	1.2479	0.6186	0.9484	0.192	SD	0.4639	0.1646	0.1417	0.2432	SD	1.1031	0.2586	0.6865	0.1513	SD	0.5369	0.1315	0.4101	0.1696
	Results:	2.240x (UP)	3.547x (UP)	NO change	2.168x (UP)	Results:	8.206x (UP)	5.339x (UP)	6.528x (UP)	6.468x (UP)	Results:	3.175x (UP)	2.895x (UP)	3.775x (UP)	2.209x (UP)	Results:	7.144x (UP)	4.317x (UP)	5.789x (UP)	3.572x (UP)	Results:	5.266x (UP)	1.643x (UP)	2.935x (UP)	2.014x (UP)
	Normalized values					Normalized values					Normalized values					Normalized values					Normalized values
	Sample group mean	23.4233	Reference gene	Reference gene	Reference gene	Sample group mean	26.3756	Reference gene	Reference gene	Reference gene	Sample group mean	20.7144	Reference gene	Reference gene	Reference gene	Sample group mean	26.74	Reference gene	Reference gene	Reference gene	Sample group mean	22.2867	Reference gene	Reference gene	Reference gene
	SD	0.293	Reference gene	Reference gene	Reference gene	SD	0.285	Reference gene	Reference gene	Reference gene	SD	0.233	Reference gene	Reference gene	Reference gene	SD	0.209	Reference gene	Reference gene	Reference gene	SD	0.265	Reference gene	Reference gene	Reference gene
	Expression ratio	1.1199	Reference gene	Reference gene	Reference gene	Expression ratio	1.3483	Reference gene	Reference gene	Reference gene	Expression ratio	1.0985	Reference gene	Reference gene	Reference gene	Expression ratio	1.5984	Reference gene	Reference gene	Reference gene	Expression ratio	2.468	Reference gene	Reference gene	Reference gene
	SD	0.2283	Reference gene	Reference gene	Reference gene	SD	0.3262	Reference gene	Reference gene	Reference gene	SD	0.2145	Reference gene	Reference gene	Reference gene	SD	0.3326	Reference gene	Reference gene	Reference gene	SD	0.5142	Reference gene	Reference gene	Reference gene
	Results:
	Expression ratio	1.1199				Expression ratio	1.3483				Expression ratio	1.0985				Expression ratio	1.5984				Expression ratio	2.468
	SD	0.2283				SD	0.3262				SD	0.2145				SD	0.3326				SD	0.5142
	EXP10
	Liver					Spleen					Heart					Thymus					Brain
		mCherry1	Hprt	B2-mg	Alas		mCherry1	Hprt	B2-mg	Alas		mCherry1	Hprt	B2-mg	Alas		mCherry1	Hprt	B2-mg	Alas		mCherry1	Hprt	B2-mg	Alas
	Control group mean	21.95	20.5467	16.02	21.9433	Control group mean	27.1933	22.8033	18.3367	25.6467	Control group mean	20.9633	22.13	19.67	21.45	Control group mean	28.8767	23.2567	20.8833	25.73	Control group mean	24.3567	19.6967	20.2933	21.8367
	SD	0.05	0.225	0.1	0.049	SD	0.222	0.078	0.227	0.112	SD	0.032	0.09	0.165	0.145	SD	0.177	0.059	0.049	0.184	SD	0.172	0.067	0.127	0.042
	Sample group mean	22.62	21.26	16.59	20.2133	Sample group mean	25.9333	22.29	17.7667	24.89	Sample group mean	21.66	22.49	19.6733	21.3533	Sample group mean	26.78	21.8567	18.4267	23.7567	Sample group mean	24.1733	19.9833	21.02	22.1067
	SD	0.03	0.026	0.255	0.1	SD	0.035	0.053	0.075	0.056	SD	0.052	0.044	0.04	0.059	SD	0.095	0.038	0.145	0.021	SD	0.025	0.067	0.062	0.083
	Expression ratio	0.6285	0.6099	0.6736	3.3173	Expression ratio	2.395	1.4273	1.4845	1.6896	Expression ratio	0.617	0.7792	0.9977	1.0693	Expression ratio	4.2772	2.639	5.4895	3.9267	Expression ratio	1.1355	0.8198	0.6043	0.8293
	SD	0.0254	0.0957	0.128	0.2567	SD	0.3737	0.093	0.2458	0.1469	SD	0.0261	0.054	0.1176	0.1161	SD	0.5954	0.1276	0.5816	0.5029	SD	0.1365	0.0535	0.0591	0.0535
	Results:	1.591x (DOWN)	1.640x (DOWN)	1.485x (DOWN)	3.317x (UP)	Results:	2.395x (UP)	1.427x (UP)	1.485x (UP)	1.690x (UP)	Results:	1.621x (DOWN)	1.283x (DOWN)	NO change	NO change	Results:	4.277x (UP)	2.639x (UP)	5.489x (UP)	3.927x (UP)	Results:	NO change	1.220x (DOWN)	1.655x (DOWN)	1.206x (DOWN)
	Normalized values					Normalized values					Normalized values					Normalized values					Normalized values
	Sample group mean	22.7689	Reference gene	Reference gene	Reference gene	Sample group mean	26.5467	Reference gene	Reference gene	Reference gene	Sample group mean	21.5711	Reference gene	Reference gene	Reference gene	Sample group mean	28.7233	Reference gene	Reference gene	Reference gene	Sample group mean	23.7456	Reference gene	Reference gene	Reference gene
	SD	0.374	Reference gene	Reference gene	Reference gene	SD	0.288	Reference gene	Reference gene	Reference gene	SD	0.257	Reference gene	Reference gene	Reference gene	SD	0.267	Reference gene	Reference gene	Reference gene	SD	0.195	Reference gene	Reference gene	Reference gene
	Expression ratio	0.5669	Reference gene	Reference gene	Reference gene	Expression ratio	1.5655	Reference gene	Reference gene	Reference gene	Expression ratio	0.6562	Reference gene	Reference gene	Reference gene	Expression ratio	1.1121	Reference gene	Reference gene	Reference gene	Expression ratio	1.5274	Reference gene	Reference gene	Reference gene
	SD	0.1482	Reference gene	Reference gene	Reference gene	SD	0.3947	Reference gene	Reference gene	Reference gene	SD	0.1179	Reference gene	Reference gene	Reference gene	SD	0.247	Reference gene	Reference gene	Reference gene	SD	0.2751	Reference gene	Reference gene	Reference gene
	Results:	1.764x (DOWN)	Reference gene	Reference gene	Reference gene	Results:	1.566x (UP)	Reference gene	Reference gene	Reference gene	Results:	1.524x (DOWN)	Reference gene	Reference gene	Reference gene	Results:	NO change	Reference gene	Reference gene	Reference gene	Results:	1.527x (UP)	Reference gene	Reference gene	Reference gene
	Expression ratio	0.5669				Expression ratio	1.5655				Expression ratio	0.6562				Expression ratio	1.1121				Expression ratio	1.5274
	SD	0.1482				SD	0.3947				SD	0.1179				SD	0.247				SD	0.2751

## Sheet: Figure 6F
LIB	TOT.19to32nt.READS	MosIR.READS	MosIR.RPM				brain	heart	liver	muscle	spleen	thymus
brain_DicerSOMhet_PKRnull_MosIR_2306_01	8886843	614	69.0909		SOM	PKR–/–	79.2498	1284.42	6.70347	8794.58	0.243367	73.0235
brain_DicerSOMhet_PKRnull_MosIR_2306_02	15923880	1169	73.4118		dHEL1	PKR–/–	546.921	13837.7	99.2003	35199.5	25.3304	405.224
brain_DicerSOMhet_PKRnull_MosIR_2306_03	14562167	1387	95.2468
brain_DicerDHEL1het_PKRnull_MosIR_2211_01	12081136	5965	493.745		SD		brain	heart	liver	muscle	spleen	thymus
brain_DicerDHEL1het_PKRnull_MosIR_2211_02	7622933	3326	436.315		SOM	PKR–/–	11.4483	172.419	4.71638	3772.8	0.229788	83.4764
brain_DicerDHEL1het_PKRnull_MosIR_2211_03	15189159	10795	710.704		dHEL1	PKR–/–	118.161	1267.42	109.073	6376.08	25.781	495.249
heart_DicerSOMhet_PKRnull_MosIR_2110_01	16287499	21465	1317.88
heart_DicerSOMhet_PKRnull_MosIR_2110_02	16442968	24284	1476.86		SEM		brain	heart	liver	muscle	spleen	thymus
heart_DicerSOMhet_PKRnull_MosIR_2110_03	15249612	16142	1058.52		SOM	PKR–/–	6.60968	99.5463	2.723	2178.23	0.132668	48.1951
heart_DicerDHEL1het_PKRnull_MosIR_2110_01	12839571	196597	15311.8		dHEL1	PKR–/–	68.2205	731.744	62.9733	3681.23	14.8847	285.932
heart_DicerDHEL1het_PKRnull_MosIR_2110_02	11034917	154309	13983.7
heart_DicerDHEL1het_PKRnull_MosIR_2110_03	14372226	175594	12217.6
liver_DicerSOMhet_PKRnull_MosIR_2201_01	6667164	28	4.19969
liver_DicerSOMhet_PKRnull_MosIR_2201_02	3230822	43	13.3093
liver_DicerSOMhet_PKRnull_MosIR_2201_03	9225723	24	2.60142
liver_DicerDHEL1het_PKRnull_MosIR_2201_01	11809294	338	28.6215
liver_DicerDHEL1het_PKRnull_MosIR_2201_02	7703616	121	15.7069
liver_DicerDHEL1het_PKRnull_MosIR_2201_03	10301160	2609	253.272
spleen_DicerSOMhet_PKRnull_MosIR_2101_01	5600711	1	0.178549
spleen_DicerSOMhet_PKRnull_MosIR_2101_02	5439190	3	0.551553
spleen_DicerSOMhet_PKRnull_MosIR_2101_03	5125730	0	0
spleen_DicerDHEL1het_PKRnull_MosIR_2101_01	2527394	156	61.7237
spleen_DicerDHEL1het_PKRnull_MosIR_2101_02	2322655	21	9.04138
spleen_DicerDHEL1het_PKRnull_MosIR_2101_03	8419113	44	5.2262
thymus_DicerSOMhet_PKRnull_MosIR_2306_01	9463720	147	15.533
thymus_DicerSOMhet_PKRnull_MosIR_2306_02	10662371	133	12.4738
thymus_DicerSOMhet_PKRnull_MosIR_2306_03	14251782	2723	191.064
thymus_DicerDHEL1het_PKRnull_MosIR_2211_01	11867340	590	49.7163
thymus_DicerDHEL1het_PKRnull_MosIR_2211_02	12970030	783	60.3699
thymus_DicerDHEL1het_PKRnull_MosIR_2211_03	12231540	13523	1105.58
skeletal_muscle_DicerSOMhet_PKRnull_MosIR_r1	21146979	130369	6164.9
skeletal_muscle_DicerSOMhet_PKRnull_MosIR_r2	4741351	66995	14129.9
skeletal_muscle_DicerSOMhet_PKRnull_MosIR_r3	8352592	50858	6088.89
skeletal_muscle_DicerDHEL1het_PKRnull_MosIR_r1	17057991	475678	27885.9
skeletal_muscle_DicerDHEL1het_PKRnull_MosIR_r2	18471496	802109	43424.1
skeletal_muscle_DicerDHEL1het_PKRnull_MosIR_r3	18003727	617318	34288.3
