# Supplementary material for: Functional canonical RNAi in mice expressing a truncated Dicer isoform and long dsRNA
Source: EMBO Rep. 2024 May 20;25(7):9. doi: 10.1038/s44319-024-00148-z (PMC11239679; doi:10.1038/s44319-024-00148-z)
Supplement: Supplementary file 7 — EV Figures Source Data [file 44319_2024_148_MOESM7_ESM.zip]

Archive with 5 entries (3 files):
- Figure EV4/
- Figure EV4/Source Data Figure EV4.xlsx
- Figure EV1/
- Figure EV1/Source Data EV1.htm
- Figure EV1/Source Data EV1B.xlsx
