# Supplementary material for: Functional canonical RNAi in mice expressing a truncated Dicer isoform and long dsRNA
Source: EMBO Rep. 2024 May 20;25(7):9. doi: 10.1038/s44319-024-00148-z (PMC11239679; doi:10.1038/s44319-024-00148-z)
Supplement: Supplementary file 7 — EV Figures Source Data [file 44319_2024_148_MOESM7_ESM.zip › Figure EV4/Source Data Figure EV4.xlsx]

## Sheet: EV4A (log scale 5C)
Dicer Som
MosIR	1		2		3		4		5			Log2 diff					RELATIVE EXPRESSION
	Mean	SD	Mean	SD	Mean	SD	Mean	SD	Mean	SD				Average	SD avareage				Average	SD up	SD down		SD Up	SD down
Liver	-0.6	0.0816497	-0.9	0	0.666667	0.152753	1.4	0.223607	2.5	0			brain	1.36	0.046188			brain	2.56685	2.65036	2.48598		0.0835076	0.0808765
Spleen	0.766667	0.129099			1.93333	0.11547	1.2	0.129099					heart	6.95333	0.0447214			heart	123.926	127.828	120.143		3.90167	3.78258
Heart	7.2	0.0816497	5.5	0.0816497	7.8	0.0816497	6.96667	0.152753	7.3	0.0816497			liver	0.613333	0.0565685			liver	1.52979	1.59096	1.47097		0.0611751	0.0588228
Thymus	-0.6	0.1	-1.76667	0.057735	0.8	0.0816497	0.166667	0.0816497	0.2	0.1			muscle	8	0.0638285			muscle	256	267.58	244.921		11.5804	11.0792
Brain	1.23333	0.163299	-0.333333	0.057735	2.3	0.1	1.9	0.0816497	1.7	0.0816497			spleen	1.3	0.0720082			spleen	2.46229	2.58831	2.34241		0.126017	0.119882
Skeletal muscle	7.83333	0.129099			8.53333	0.129099	7.63333	0.057735					thymus	-0.24	0.0382971			thymus	0.846745	0.869524	0.824564		0.0227783	0.0221816
RAW ct
EXP1
	Liver			Spleen			Heart			Thymus			Brain			Skeletal muscle
MosIR	20.8	20.8	20.9	18.7	18.6	18.7	13.3	13.2	13.3	19.3	19.4	19.5	17.5	17.2	17.3	14.1	14.2	14.1
Hprt	20.3	20.2	20.2	19.3	19.5	19.5	20.5	20.4	20.5	18.8	18.8	18.8	18.6	18.6	18.5	21.9	22.1	21.9
MosIR CT Average	20.8333			18.6667			13.2667			19.4			17.3333			14.1333
mosIR SD	0.057735			0.057735			0.057735			0.1			0.152753			0.057735
Hprt CT average	20.2333			19.4333			20.4667			18.8			18.5667			21.9667
Hprt SD	0.057735			0.11547			0.057735			0			0.057735			0.11547
mean diff	-0.6			0.766667			7.2			-0.6			1.23333			7.83333
mean SD	0.0816497			0.129099			0.0816497			0.1			0.163299			0.129099
RAW ct
EXP2
	Liver			Heart			Thymus			Brain
MosIR	22.8	22.9	22.8	19.3	19.3	19.2	25	25	25.1	20.8	20.9	20.8
Hprt	19.7	19.8	19.8	19.9	19.8	19.8	20.2	20.4	20.6	17.8	17.7	17.8
MosIR CT Average	22.8333			19.2667			25.0333			20.8333
mosIR SD	0.057735			0.057735			0.057735			0.057735
Hprt CT average	19.7667			19.8333			20.4			17.7667
Hprt SD	0.057735			0.057735			0.2			0.057735
mean diff	-3.06667			0.566667			-4.63333			-3.06667
mean SD	0.0816497			0.0816497			0.208167			0.0816497
RAW ct
EXP3
	Liver			Spleen			Heart			Thymus			Brain			Skeletal muscle
MosIR	19	19	19	17.1	17.2	17	12.1	12.2	12.2	17.7	17.8	17.7	15.6	15.6	15.6	13.1	13.1	13.2
Hprt	19.8	19.7	19.5	19	19	19.1	19.9	20	20	18.5	18.6	18.5	17.8	18	17.9	21.8	21.6	21.6
MosIR CT Average	19			17.1			12.1667			17.7333			15.6			13.1333
mosIR SD	0			0.1			0.057735			0.057735			0			0.057735
Hprt CT average	19.6667			19.0333			19.9667			18.5333			17.9			21.6667
Hprt SD	0.152753			0.057735			0.057735			0.057735			0.1			0.11547
mean diff	0.666667			1.93333			7.8			0.8			2.3			8.53333
mean SD	0.152753			0.11547			0.0816497			0.0816497			0.1			0.129099
RAW ct
EXP4
	Liver			Spleen			Heart			Thymus			Brain			Skeletal muscle
MosIR	18.1	18.3	18.5	18.2	18.3	18.2	13.5	13.5	13.5	18.7	18.7	18.6	16.3	16.2	16.3	13.8	13.9	13.9
Hprt	19.8	19.7	19.6	19.5	19.3	19.5	20.3	20.5	20.6	18.8	18.8	18.9	18.2	18.1	18.2	21.5	21.5	21.5
MosIR CT Average	18.3			18.2333			13.5			18.6667			16.2667			13.8667
mosIR SD	0.2			0.057735			0			0.057735			0.057735			0.057735
Hprt CT average	19.7			19.4333			20.4667			18.8333			18.1667			21.5
Hprt SD	0.1			0.11547			0.152753			0.057735			0.057735			0
mean diff	1.4			1.2			6.96667			0.166667			1.9			7.63333
mean SD	0.223607			0.129099			0.152753			0.0816497			0.0816497			0.057735
RAW ct
EXP5
	Liver			Heart			Thymus			Brain
MosIR	19.5	19.5	19.5	12.2	12.3	12.3	17.8	17.7	17.9	15.6	15.7	15.7
Hprt	22	22	22	19.6	19.6	19.5	18	18	18	17.3	17.4	17.4
MosIR CT Average	19.5			12.2667			17.8			15.6667
mosIR SD	0			0.057735			0.1			0.057735
Hprt CT average	22			19.5667			18			17.3667
Hprt SD	0			0.057735			0			0.057735
mean diff	2.5			7.3			0.2			1.7
mean SD	0			0.0816497			0.1			0.0816497

## Sheet: EV4B (log scale 6B)
Dicer Som
MosIR	1		2		3		4		5			Log2 diff					RELATIVE EXPRESSION
	Mean	SD	Mean	SD	Mean	SD	Mean	SD	Mean	SD				Average	SD avareage				Average	SD up	SD down		SD Up	SD down
Liver	-0.666667	0.152753	-3.06667	0.0816497	-0.366667	0.0816497	-1.1	0.238048	-3.33333	0.11547			brain	-1.72	0.0916515			brain	0.303549	0.323458	0.284865		0.0199096	0.0186841
Spleen	-1.06667	0.326599			-0.2	0.129099	-1.93333	0.61101					heart	2.82667	0.0553775			heart	7.09433	7.37194	6.82718		0.277608	0.267154
Heart	3.63333	0.208167	0.566667	0.0816497	4.66667	0.0816497	3.56667	0.11547	1.7	0.0816497			liver	-1.70667	0.0653197			liver	0.306367	0.320557	0.292805		0.0141899	0.0135618
Thymus	-3.5	0.129099	-4.63333	0.208167	-2.4	0.1	-2.86667	0.0816497	-4.26667	0.163299			muscle	6.77778	0.152753			muscle	109.727	121.982	98.7032		12.2553	11.024
Brain	-0.733333	0.420317	-3.06667	0.0816497	-0.333333	0.11547	-1.36667	0.0816497	-3.1	0.0816497			spleen	-1.06667	0.234915			spleen	0.477421	0.561847	0.405681		0.084426	0.0717397
Skeletal muscle	6.56667	0.341565			7.26667	0.11547	6.5	0.282843					thymus	-3.53333	0.064291			thymus	0.0863696	0.0903055	0.0826052		0.00393595	0.0037644
RAW ct
EXP1
	Liver			Spleen			Heart			Thymus			Brain			Skeletal muscle
mCherry	21.5	21.3	21.3	21.9	22.1	21.8	16.7	16.9	17.1	22.8	22.8	22.6	19.9	19.6	19.2	15.3	15.1	15.7
Hprt	20.6	20.7	20.8	20.7	21.2	20.7	20.6	20.5	20.5	19.2	19.3	19.2	18.7	19.1	18.7	22.1	21.8	21.9
mCherry CT Average	21.3667			21.9333			16.9			22.7333			19.5667			15.3667
mCherry SD	0.11547			0.152753			0.2			0.11547			0.351188			0.305505
Hprt CT average	20.7			20.8667			20.5333			19.2333			18.8333			21.9333
Hprt SD	0.1			0.288675			0.057735			0.057735			0.23094			0.152753
mean diff	-0.666667			-1.06667			3.63333			-3.5			-0.733333			6.56667
mean SD	0.152753			0.326599			0.208167			0.129099			0.420317			0.341565
RAW ct
EXP2
	Liver			Heart			Thymus			Brain
mCherry	22.8	22.9	22.8	19.3	19.3	19.2	25	25	25.1	20.8	20.9	20.8
Hprt	19.7	19.8	19.8	19.9	19.8	19.8	20.2	20.4	20.6	17.8	17.7	17.8
mCherry CT Average	22.8333			19.2667			25.0333			20.8333
mCherry SD	0.057735			0.057735			0.057735			0.057735
Hprt CT average	19.7667			19.8333			20.4			17.7667
Hprt SD	0.057735			0.057735			0.2			0.057735
mean diff	-3.06667			0.566667			-4.63333			-3.06667
mean SD	0.0816497			0.0816497			0.208167			0.0816497
RAW ct
EXP3
	Liver			Spleen			Heart			Thymus			Brain			Skeletal muscle
mCherry	20.1	20	20	20.3	20.2	20.2	15.3	15.2	15.3	21.4	21.2	21.3	18.7	18.5	18.6	14.5	14.3	14.5
Hprt	19.7	19.7	19.6	20.1	19.9	20.1	19.9	19.9	20	18.9	18.9	18.9	18.3	18.3	18.2	21.7	21.7	21.7
mCherry CT Average	20.0333			20.2333			15.2667			21.3			18.6			14.4333
mCherry SD	0.057735			0.057735			0.057735			0.1			0.1			0.11547
Hprt CT average	19.6667			20.0333			19.9333			18.9			18.2667			21.7
Hprt SD	0.057735			0.11547			0.057735			0			0.057735			0
mean diff	-0.366667			-0.2			4.66667			-2.4			-0.333333			7.26667
mean SD	0.0816497			0.129099			0.0816497			0.1			0.11547			0.11547
RAW ct
EXP4
	Liver			Spleen			Heart			Thymus			Brain			Skeletal muscle
mCherry	20.7	21.1	20.8	21.1	22.1	21	17.2	17.1	17.1	21.5	21.6	21.5	19.3	19.2	19.2	15.2	15.1	15.3
Hprt	19.9	19.7	19.7	19.5	19.4	19.5	20.6	20.7	20.8	18.7	18.6	18.7	17.9	17.8	17.9	22	21.5	21.6
mCherry CT Average	20.8667			21.4			17.1333			21.5333			19.2333			15.2
mCherry SD	0.208167			0.608276			0.057735			0.057735			0.057735			0.1
Hprt CT average	19.7667			19.4667			20.7			18.6667			17.8667			21.7
Hprt SD	0.11547			0.057735			0.1			0.057735			0.057735			0.264575
mean diff	-1.1			-1.93333			3.56667			-2.86667			-1.36667			6.5
mean SD	0.238048			0.61101			0.11547			0.0816497			0.0816497			0.282843
RAW ct
EXP5
	Liver			Heart			Thymus			Brain
mCherry	23.1	23.2	23.3	18.1	18.1	18.2	22.3	22.4	22.6	20.6	20.6	20.7
Hprt	19.9	19.8	19.9	19.9	19.8	19.8	18.2	18.1	18.2	17.6	17.5	17.5
mCherry CT Average	23.2			18.1333			22.4333			20.6333
mCherry SD	0.1			0.057735			0.152753			0.057735
Hprt CT average	19.8667			19.8333			18.1667			17.5333
Hprt SD	0.057735			0.057735			0.057735			0.057735
mean diff	-3.33333			1.7			-4.26667			-3.1
mean SD	0.11547			0.0816497			0.163299			0.0816497

## Sheet: EV4C (log scale 6F)
LIB	TOT.19to32nt.READS	MosIR.READS	MosIR.RPM				brain	heart	liver	muscle	spleen	thymus
brain_DicerSOMhet_PKRnull_MosIR_2306_01	8886843	614	69.0909		SOM	PKR–/–	79.2498	1284.42	6.70347	8794.58	0.243367	73.0235
brain_DicerSOMhet_PKRnull_MosIR_2306_02	15923880	1169	73.4118		dHEL1	PKR–/–	546.921	13837.7	99.2003	35199.5	25.3304	405.224
brain_DicerSOMhet_PKRnull_MosIR_2306_03	14562167	1387	95.2468
brain_DicerDHEL1het_PKRnull_MosIR_2211_01	12081136	5965	493.745		SD		brain	heart	liver	muscle	spleen	thymus
brain_DicerDHEL1het_PKRnull_MosIR_2211_02	7622933	3326	436.315		SOM	PKR–/–	11.4483	172.419	4.71638	3772.8	0.229788	83.4764
brain_DicerDHEL1het_PKRnull_MosIR_2211_03	15189159	10795	710.704		dHEL1	PKR–/–	118.161	1267.42	109.073	6376.08	25.781	495.249
heart_DicerSOMhet_PKRnull_MosIR_2110_01	16287499	21465	1317.88
heart_DicerSOMhet_PKRnull_MosIR_2110_02	16442968	24284	1476.86		SEM		brain	heart	liver	muscle	spleen	thymus
heart_DicerSOMhet_PKRnull_MosIR_2110_03	15249612	16142	1058.52		SOM	PKR–/–	6.60968	99.5463	2.723	2178.23	0.132668	48.1951
heart_DicerDHEL1het_PKRnull_MosIR_2110_01	12839571	196597	15311.8		dHEL1	PKR–/–	68.2205	731.744	62.9733	3681.23	14.8847	285.932
heart_DicerDHEL1het_PKRnull_MosIR_2110_02	11034917	154309	13983.7
heart_DicerDHEL1het_PKRnull_MosIR_2110_03	14372226	175594	12217.6
liver_DicerSOMhet_PKRnull_MosIR_2201_01	6667164	28	4.19969
liver_DicerSOMhet_PKRnull_MosIR_2201_02	3230822	43	13.3093
liver_DicerSOMhet_PKRnull_MosIR_2201_03	9225723	24	2.60142
liver_DicerDHEL1het_PKRnull_MosIR_2201_01	11809294	338	28.6215
liver_DicerDHEL1het_PKRnull_MosIR_2201_02	7703616	121	15.7069
liver_DicerDHEL1het_PKRnull_MosIR_2201_03	10301160	2609	253.272
spleen_DicerSOMhet_PKRnull_MosIR_2101_01	5600711	1	0.178549
spleen_DicerSOMhet_PKRnull_MosIR_2101_02	5439190	3	0.551553
spleen_DicerSOMhet_PKRnull_MosIR_2101_03	5125730	0	0
spleen_DicerDHEL1het_PKRnull_MosIR_2101_01	2527394	156	61.7237
spleen_DicerDHEL1het_PKRnull_MosIR_2101_02	2322655	21	9.04138
spleen_DicerDHEL1het_PKRnull_MosIR_2101_03	8419113	44	5.2262
thymus_DicerSOMhet_PKRnull_MosIR_2306_01	9463720	147	15.533
thymus_DicerSOMhet_PKRnull_MosIR_2306_02	10662371	133	12.4738
thymus_DicerSOMhet_PKRnull_MosIR_2306_03	14251782	2723	191.064
thymus_DicerDHEL1het_PKRnull_MosIR_2211_01	11867340	590	49.7163
thymus_DicerDHEL1het_PKRnull_MosIR_2211_02	12970030	783	60.3699
thymus_DicerDHEL1het_PKRnull_MosIR_2211_03	12231540	13523	1105.58
skeletal_muscle_DicerSOMhet_PKRnull_MosIR_r1	21146979	130369	6164.9
skeletal_muscle_DicerSOMhet_PKRnull_MosIR_r2	4741351	66995	14129.9
skeletal_muscle_DicerSOMhet_PKRnull_MosIR_r3	8352592	50858	6088.89
skeletal_muscle_DicerDHEL1het_PKRnull_MosIR_r1	17057991	475678	27885.9
skeletal_muscle_DicerDHEL1het_PKRnull_MosIR_r2	18471496	802109	43424.1
skeletal_muscle_DicerDHEL1het_PKRnull_MosIR_r3	18003727	617318	34288.3
