# Supplementary material for: Functional canonical RNAi in mice expressing a truncated Dicer isoform and long dsRNA
Source: EMBO Rep. 2024 May 20;25(7):9. doi: 10.1038/s44319-024-00148-z (PMC11239679; doi:10.1038/s44319-024-00148-z)
Supplement: Supplementary file 7 — EV Figures Source Data [file 44319_2024_148_MOESM7_ESM.zip › Figure EV1/Source Data EV1B.xlsx]

## Sheet: Figure EV1B
SPECIMEN_ID	GENDER	GENE	ZYGOSITY	4	5	6	7	8	9	10	11	12	13	14	15	16
28Y-25534	female	deltaHEL1	heterozygous		24.35	26.78	26.59	29.48	28.87	30.22	28.38	28.47	31.72	32.18
28Y-25535	female	deltaHEL1	heterozygous		23.25	25.15	23.25	23.93	26.52	25.38	26.55	26.55	26.51	26.635		27.05
28Y-25536	female	deltaHEL1	heterozygous		25.74	26.57	26.61	28.78	29.82	29.34	30.03	30.97	30.32	30.68		29.62
28Y-25537	female	deltaHEL1	heterozygous		24.11	25.05	25.12	27.43	26.52	27.12	27.93	28.53	30.55	29.625		30.49
28Y-25588	female	deltaHEL1	heterozygous	21.94	24.33	24.73	24.83	26.67	27.34	25.22	28.78	33.13	32	26.44	27.6
28Y-25589	female	deltaHEL1	heterozygous	22.42	23.75	24.96	27.02	29.05	28.84	27.18	30.19	31.51	32.68	28.07	31.57
28Y-25590	female	deltaHEL1	heterozygous	21.66	22.78	25.3	25.48	27.04	28.71	25.95	30.12	28.43	29.32	28.52	27.55
28Y-25592	female	deltaHEL1	heterozygous	21.15	24.78	26.29	26.42	27.85	28.72	27.44	29.54	31.63	32.54	28.19	29.37
28Y-25529	male	deltaHEL1	heterozygous		24.21	24.33	25.99	26.75	28.14	28.21	28.32	28.08	28.12
28Y-25531	male	deltaHEL1	heterozygous		29.53	31.37	31.7	32.52	34.38	35.64	35.45	35.08	35.21	35.305		35.48
28Y-25532	male	deltaHEL1	heterozygous		30.09	32.21	32.77	34.04	35.55	35.58	35.72	35.91	36.92	34.91		37.04
28Y-25570	male	deltaHEL1	heterozygous	25.23	27.48	28.47	29.48	30.75	31.34	31.28	32.12	32.17	32.18
28Y-25576	male	deltaHEL1	heterozygous	22.89	26.43	29.44	30.15	31.87	32.26	31.88	31.93	32.96	32.76	32.14	32.91
28Y-25577	male	deltaHEL1	heterozygous	26.43	29.44	30.62	30.95	33.19	33.41	33.32	34.32	34.46	33.81	34.14	33.65
28Y-25579	male	deltaHEL1	heterozygous	28.95	33.04	32.48	34.39	35.93	35.85	37.57	35.26	36.5	36.3	36.36	37.24
28Y-25580	male	deltaHEL1	heterozygous	26.38	29.25	30.22	31.52	33.06	33.64	34.62	35.07	34.42	36.2	34.1	36.12
28Y-25533	female	deltaHEL1	wild type		25.76	29.65	28.79	30.49	33.08	31.15	31.85	32.86	35.76	34.69		33.75
28Y-25538	female	deltaHEL1	wild type		26.58	29.29	30	29.88	31.23	32.71	33.14	33.52	34.75	35.855		34.64
28Y-25539	female	deltaHEL1	wild type		26.07	27.37	27.77	26.76	29.94	28.97	28.31	29.83	29.56	30.82		29.89
28Y-25540	female	deltaHEL1	wild type		25.71	27.36	28.64	27.76	31.49	32.08	31.76	33.67	33.46	33.255		31.64
28Y-25583	female	deltaHEL1	wild type	24.35	25.87	25.38	27.86	31.39	30.54	31.86	30.64	33.66	33.32	32.15	33.08
28Y-25586	female	deltaHEL1	wild type	22.97	26.18	26.77	27.81	29.43	30.12	29.02	31.38	32.97	33.38	29.55	31.59
28Y-25587	female	deltaHEL1	wild type	18.06	21.01	21.62	23.32	27.14	26.82	26.74	26.24	27.99	27.54	26.07	27.95
28Y-25591	female	deltaHEL1	wild type	21.83	24.44	26.44	27.46	31.26	30.26	30.59	31.03	32.17	31.84	32.56	31.4
28Y-25526	male	deltaHEL1	wild type		30.11	33.05	34.43	34.02	35.94	36.14	35.87	34.96	36.21	36.005		35.61
28Y-25527	male	deltaHEL1	wild type		32.74	33.87	34.37	34.67	36.17	37.63	37.78	37.44	37.28	37.765		38.62
28Y-25530	male	deltaHEL1	wild type		32.34	35.63	37.33	38.44	40.84	41.25	41.34	41.15	42.04	40.23		40.09
28Y-25568	male	deltaHEL1	wild type	28.66	33.16	35.57	36.62	37.78	38.46	38.16	38.64	39.47	39.2	37.04	38.98
28Y-25569	male	deltaHEL1	wild type	29.55	31.35	32.03	33.75	35.05	36.86	35.51	35.43	37.65	38.48	37.12	38.5
28Y-25571	male	deltaHEL1	wild type	30.03	32.23	33.27	35.98	38.09	38.62	39.44	40.05	40.34	40.9	40.46	41.7
28Y-25572	male	deltaHEL1	wild type	26.82	31.35	34.03	34.46	36.54	36.05	35.78	36.28	38.01	38.36	37.22	38.78
28Y-25573	male	deltaHEL1	wild type	28.67	30.34	31.4	34.08	36.42	36.82	36.16	36.41	36.77	37.56	37.43	36.95
